# Supplementary material for: Genome-Wide Analysis and Expression Profiles of Auxin Response Factors in Ginger (Zingiber officinale Roscoe)
Source: Int J Mol Sci. 2025 Aug 29;26(17):8412. doi: 10.3390/ijms26178412 (PMC12428267; doi:10.3390/ijms26178412)
Supplement: Supplementary file 1 [file ijms-26-08412-s001.zip]

Archive with 15 entries (13 files):
- ijms-3756269-supplementary/
- ijms-3756269-supplementary/Supplementary Materials/
- ijms-3756269-supplementary/Supplementary Materials/Figure S1 Sequence logos for the conserved motifs of ARF ptoreins in ginger.pdf
- ijms-3756269-supplementary/Supplementary Materials/Figure S2 GO annotation of ZoARF protein sequences.pdf
- ijms-3756269-supplementary/Supplementary Materials/Table S1. The sequences of ARF in ginger , rice and Arabopsis.xlsx
- ijms-3756269-supplementary/Supplementary Materials/Table S10. The primer sequences for qRT-PCR used in this study.xlsx
- ijms-3756269-supplementary/Supplementary Materials/Table S11. Comprehensive experimental design for abiotic stress and ABA treatments.xlsx
- ijms-3756269-supplementary/Supplementary Materials/Table S2. Summary of cis-elements is in the promoter regions of ARF family genes in ginger1.xlsx
- ijms-3756269-supplementary/Supplementary Materials/Table S3. GO annotation of ZoARF protein sequences.xlsx
- ijms-3756269-supplementary/Supplementary Materials/Table S4. List of the tandem repeat gene pairs of ARF in ginger.xlsx
- ijms-3756269-supplementary/Supplementary Materials/Table S5. KaKs ratios of the syntenic relationships in ginger.xlsx
- ijms-3756269-supplementary/Supplementary Materials/Table S6. The lists of ginger and other species ARF synteny gene pairs.xlsx
- ijms-3756269-supplementary/Supplementary Materials/Table S7. Predicted PPI network for ZoARF proteins.xlsx
- ijms-3756269-supplementary/Supplementary Materials/Table S8 Expression profle of ZoARF family genes in diferent tissues.xlsx
- ijms-3756269-supplementary/Supplementary Materials/Table S9. Expression profle of ARF family genes response to abiotic stress treatment.xlsx
