# Supplementary material for: Genome-Wide Analysis and Expression Profiles of Auxin Response Factors in Ginger (Zingiber officinale Roscoe)
Source: Int J Mol Sci. 2025 Aug 29;26(17):8412. doi: 10.3390/ijms26178412 (PMC12428267; doi:10.3390/ijms26178412)
Supplement: Supplementary file 1 [file ijms-26-08412-s001.zip › ijms-3756269-supplementary/Supplementary Materials/Table S1. The sequences of ARF in ginger , rice and Arabopsis.xlsx]

## Sheet: Ginger
Table S1. The sequences of ARF in ginger
Gene ID	Rename	CDS	Amino acid squence
Maker00034317	ZoARF#02	ATGGGCATCGATCTGAATACTATAGAGGAGGAGGAGGAAGAGGAGCCTGAGCACTCGACCGGGCTGGGTGCTTCGACTGTGGTTGCGCCGGACGGGCTTCAGGCGGTGTCGGTGTGCCTTGAGCTCTGGCACGCGTGCGCGGGGCCTCGGATATGGCTGCCTAAAAGGGGGAGCTTGGTGATGTACTTGCCACAGGGACATCTGGAGCACCTGGGGTTCAGTAGCGCTGATTGCGACGGTGGGAGACGAGGAGCCTGCCGCTTCGATGTGCCGCCTCATGTGTTCTGCCGTGTGGTCGATGTTAATCTCCATGCTGATGCGGGTACAGACGAAGTTTACGCCCGGCTCTCTCTTGTCCCCGAAAGCGAGGAATTGAAAGGAGGAGTGAACAAGGGCGGG…	MGIDLNTIEEEEEEEPEHSTGLGASTVVAPDGLQAVSVCLELWHACAGPRIWLPKRGSLVMYLPQGHLEHLGFSSADCDGGRRGACRFDVPPHVFCRVVDVNLHADAGTDEVYARLSLVPESEELKGGVNKGGNEGEEDTESVSRSSKPHMFCKTLTASDTSTHGGFSVPRRAAEDCFPPLDYNQQRPSQELTAKDLHGTEWRFRHIYRGIMANSLHHKGDDGVLRLGVRRAAQSKGSIPVPEQQNYDAALATLAAVASAVSMKKVFHINYNPRACMSEFVIPYWKFIKSLDSSLCVGMSFKMLYENDDASERRPIGLITGISDIDPQRWPGSKWKCLSVNWDDDVDTKRQNRISPWEIESTGSIIGSSTLSATGLKKAKLCLPPVNMDYPILNGNGCL…
Maker00010625	ZoARF#01	ATGAGGCTGTCATCTTCAAATCTCACTGATCAGCCACTAGAAGAAGAATCACAGTGTCTGAATTCAGAGTTATGGCATGCATGTGCTGGACCTCTAGTGTCATTACCAGCTGTAGGAAGTCGGGTGGTATACTTCCCACAAGGTCACAGTGAACAGGTAGCAGCATCAACCAACAAGGAAATTGATTCTCAGATTCCCAACTACCCCAACTTACCTCCTCAGTTGATCTGTCAGCTGCATAATGTTACGATGCATGCGGATGTGGAGACTGATGAAGTTTATGCTCAGATGACACTACAACCATTGAGCTCGCAAGAGCAAAAAGATCCATATCTCCCTACAGAATTGGGTGTCCCTAGCAAACAACCAACCAATTATTTCTGTAAGGCATTAACTGCT…	MRLSSSNLTDQPLEEESQCLNSELWHACAGPLVSLPAVGSRVVYFPQGHSEQVAASTNKEIDSQIPNYPNLPPQLICQLHNVTMHADVETDEVYAQMTLQPLSSQEQKDPYLPTELGVPSKQPTNYFCKALTASDTSTHGGFSVPRRAAEKVFPPLDYSQQPPAQELVARDLHGNEWKFRHIFRGQPKRHLLTTGWSVFVSAKRLVAGDSVLFIWNDNNQLLLGIRHANRPQTVMPSSVLSSDSMHIGLLAAAAHAAATNSRFTIFYNPRASPSEFVIPLAKYVKAVFHTRVSMGMRFRMLFETEESSVRRYMGTITGINDLDSVRWPNSHWRSVKVSICKYLALALWFESVGWDESTAGEKQPRVSLWEIEPLTTFPMYPSSFPLRFKRPWPTGLPFF…
Maker00046837	ZoARF#03	ATGGACATCGATCTGAATACCATAGAGGAGGAGGAGGAGGAGGAGGAGCCTGAGCGGTTGACAGTGCTCGGTGCTGCCCCTGCGGCGGCGGATGCGCCTCAGGCGGTGTCGGTGTGCCTAGAGCTCTGGCATGCGTGCGCGGGGCCCCGGATATGGCTGCCCAAAAAGGGGAGCTTGTTGGTGTACCTTCCGCAGGGGCATCTGGAGTACCTGGGGTTCAGTGGCGTTGATTGCGACGGAGGGAGATGGGGAGCCTGCCGCTTCGATGTGCCACCGCATGTGTTCTGCCGTGTGATGGATGTTAATCTCCATGCCGACGTGGGCACTGATGAAGTTTTTGCCCGGCTCTCTCTTGTCTCCGAAAGCGAGGAATCGGAAGGAAGAGTGGACAAGGGCGAG…	MDIDLNTIEEEEEEEEPERLTVLGAAPAAADAPQAVSVCLELWHACAGPRIWLPKKGSLLVYLPQGHLEYLGFSGVDCDGGRWGACRFDVPPHVFCRVMDVNLHADVGTDEVFARLSLVSESEESEGRVDKGETEGEEGYEDGEFMSRSSTPHMFCKTLTASDTSTHGGFSVPRRAAEDCFPPLDYKQQRPSQELTAKDLHGTEWRFRHIYRGQPRRHLLTTGWSAFVNRKRLISGDAVFFLRGDDGVLRLGVRRAAQSKGCIPVPEHQNPDVALTTLAVVSNAVSMKKVFYINYNPRTSSSAFVVPYWKFIRSSESSLGVGTSFKMCNENDDAAERRPTGLITGIRDIDPQRWPGSKWRCLSVNWDDEVDTNRRNQISPWEIESIGSVIGSASLPTTG…
Maker00044216	ZoARF#06	ATGGACATCGATCTGAATACCATAGAGGAGGCGGAGGAGGAGGAGGAGGAGCCTGAGCGGTTGACAGGGCTCGGCGCTGCCCCTGCGGCGGCGGATGCGCCTCAGGCGGTGTCGGTGTGCCTAGAGCTCTGGCATGCGTGCGCGGGGCCCCGGATATGGCTGCCCAAAAAGGGGAGCTTGTTGGTGTACCTTCCGCAGGGGCATCTGGAGTACCTGGGGTTCAGTGGCGTTGATTGCGACGGAGGGAGATGGGGAGCCTGCCGCTTCGATGTGCCACCGCATGTGTTCTGCCGTGTGATGGATGTTAATCTCCATGCCGACGTGGGCACCGATGAAGTTTATGCCCGGCTCTCTCTTGTCTCCGAAAGCGAGGAATCGGAAGGAAGAGTGGACAAGGGC…	MDIDLNTIEEAEEEEEEPERLTGLGAAPAAADAPQAVSVCLELWHACAGPRIWLPKKGSLLVYLPQGHLEYLGFSGVDCDGGRWGACRFDVPPHVFCRVMDVNLHADVGTDEVYARLSLVSESEESEGRVDKGETEGEEGYEDGEFMSRSSTPHMFCKTLTASDTSTHGGFSVPRRAAEDCFPPLDYKQQRPSQELTAKDLHGTEWRFRHIYRGQPRRHLLTTGWSAFVNRKRLISGDAVFFLRGDDGVLRLGVRRAAQSKGCIPVPEHQNPDVALTTLAVVSNAVSMKKVFYINYNPRTSSSAFVVPYWKFIRSSESSLGVGTSFKMSNENDDASERRPTGLITGIRDIDPQRWPGSKWRCLSVNWDDDVDTNRRNQISPWEIESIGSVIGSASLPTT…
Maker00045159	ZoARF#04	ATGAAGGCGGCCGCCAGCGGAGCTCCGGCTCCCACCCCTTGCGAAGGGGAGAGGAAGACAATAAACCCCGAGCTGTGGTACGCCTGCGCGGGACCGCTTGTATCTCTGCCTCCGGTGGGGAGCCTCGTCGTCTACTTCCCTCAAGGGCACAGCGAGCAGGTTGCAGCTTCTATGCAGAAGGATATTGATGCTCATGTTCCAAACTATCCTAATCTGCCCTCAAAGCTGATATGTCTTCTTCATAATGTTACATTACATGCTGATCCAGAAACTGATGAAGTTTATGCACAAATGACTCTTCAACCAGTCAACTCTTATGATAAGGAGGCATTGCAGGCATCAGAGCTTGCATTAAAACAGACCAAACCGCCGACAGATTTCTTTTGCAAAACGCTTACT…	MKAAASGAPAPTPCEGERKTINPELWYACAGPLVSLPPVGSLVVYFPQGHSEQVAASMQKDIDAHVPNYPNLPSKLICLLHNVTLHADPETDEVYAQMTLQPVNSYDKEALQASELALKQTKPPTDFFCKTLTASDTSTHGGFSVPRRAAEKIFPPLDFSMQPPAQELQAKDLHDNQWTFRHIYRGQPKRHLLTTGWSLFVSGKRLFAGDSVLFIRDQKQQLLLGIRRANRQPTNISSSVLSTDSMHIGILAAAAHAAANHSPFTVFYNPRASPSEFVVPFAKYQKAVYSNQISLGMRFRMMFETEELGTRRYMGTITGISDLDPVRWKNSQWRNLQVGWDESAAGERRNRVSIWEIEPVIAPFFICPPPFFRKRPRQPGMPDDESSEMENLFKRAMPW…
Maker00044259	ZoARF#05	ATGAGGTTATCATCTTCAAATCTTGTTGATCAACCACTAGAAGAAGGATCAAGATGTCTGAATTCAGAGTTATGGCATGCATGTGCTGGACCTCTAGTATCATTACCAGCTGTGGGAAGTCGGGTGGTATACTTCCCACAAGGCCACAGTGAACAGGTAGCTGCATCAACCAACAAGGAAATTGATTCTCATATCCCCAACTATCCTAACTTACCTCCTCAGTTGATCTGTCAGTTGCATAATGTTACTATGCATGCAGATGTGGAAACTGATGAAGTTTATGCTCAGATGACACTGCAACCATTGAGCTCGCAAGAGCAAAAAGATCCATATCTCCCCACAGAATTGGGTGCCCCCAACAAACAACCGACCAATTATTTCTGCAAGACATTGACTGCA…	MRLSSSNLVDQPLEEGSRCLNSELWHACAGPLVSLPAVGSRVVYFPQGHSEQVAASTNKEIDSHIPNYPNLPPQLICQLHNVTMHADVETDEVYAQMTLQPLSSQEQKDPYLPTELGAPNKQPTNYFCKTLTASDTSTHGGFSVPRRAAEKVFPPLDFSLQPPAQELVARDLHGNEWKFRHIFRGQPKRHLLTTGWSVFVSAKRLVAGDSVLFIWNDNNQLLLGIRRANRPQTIMPSSVLSSDSMHIGLLAAAAHAAATNSRFTIFYNPRASPSEFVIPLAKYVKAAYHTRVSVGMRFRMLFETEESSVRRYMGTITGINDLDPVRWPNSHWRSVKVGWDESTAGEKQPRVSLWEIEPLTTFPMYPSSFPLRFKRPWPTGLPFFPGGRDDDININSPLM…
Maker00069603	ZoARF#07	GGTGGTTTCTCTGTACCTCGCCGCGCTGCTGAAGACTGTTTCCCTCCCTTGGATTATAGGCAGCAGAGGCCGTCACAGGAGATTGTAGCTAAGGACTTGCATGGCACTGAATGGAGATTCCGTCATATCTACAGAGGGCAACCCCGTAGACATCTGCTAACAACAGGATGGAGTGCATTTATTAACAAGAAAAAGCTTGTCTCTCGCGATGCTGTGCTCTTTCTTCTGGGTCAGGATGGGGTGTTGAGGTTGGGAATAAGGCGAGACAATCAACTTAAGAGAAGCACTCATTCCTGTGCTATTAGCAGTCAAGAGAAATTTGGCACACTTAGGGATGTAGCCAATGCTGTTTCTGCCAGAAAAGTATTCTTCATTAACTATGACCCAAGGTGGCGGGGC…	MGIDLNTIDEGEEEEEEGEEEEEEIDQVPPAAASYVCLELWHACAGPRVWLPRKGSLVVYFPQGHLVRLGGVGEAEGIDLPPHLLCRVAEVDTDEVYAELSLAAEDKKLEQQLRDDEAGENGQVEESDGFSQSLTTQMFCKTLTASDTSSHGGFSVPRRAAEDCFPPLDYRQQRPSQEIVAKDLHGTEWRFRHIYRVSVGPATKVLWRPCKLDEEGYSLVLGSVLSSPSRVQASNVVRFYTCHKPNLIQGVERKGFKRCLARRLVVGAGDDEEQRWGDSLASFFLPRATQSDYVIPYRKFANSFNHSFSIGTRFRMQIDSEEAADRRYTGLITSVGELDPLRWPGSKWKCLLESMVLKFKYGEAKSGGKRRISSPPMLPPIRPRVNTEEVRWDDELAKN…
Maker00009876	ZoARF#09	ATGTCTTCCATTAGTCTAAATAATGCAGCTGCCCTGCTCGATGAAATGAAGCTGTTGCGAGAAGCTCCCAATAAGTCAAGCGCAAGAAAGGTGATAAACTCTGAGCTTTGGCATGCCTGTGCTGGGCCACTTGTATCATTACCCCAACCAGGCAACCTTGTCTACTATTTCCCACAAGGGCATAGCGAGCAGGTGACTGCATCGACTAGGAAAATAGCAAATTCACAGATCCCTGCCTACACAGATCTCCCACCTCAGTTGATGTGCCAAGTTCATAATGTCACGTTACATGCCGACAAAGAGACTGATGAAATATATGCTCAGATGACACTTCAGCCTGCCAATTCTGAAAGTGATGTTTTCCCCATCCCGGACCTTGGTTTTAGTAAATGTAAGCAT…	MASSIIESLNNAAALLDEMKLLREAPNKSSARKVINSELWHACAGPLVSLPQPGNLVYYFPQGHSEQADKETDEIYAQMTLQPANSESDVFPIPDLGFSKCKHPSEFFCKILTASDTSTHGGFSVPRRAAEKLFPQLDYSMQPPNQELIVRDLHDNSWTFRHIYRGQPKRHLLTTGWSLFVGAKRLKAGDSVLFIRDEKSQLLLGVRRANRKQISLPSSVLSADSMHIGVLAAAAHAASSRSPFTVYYNPRACSSEFVIPLTKFHKAAYTQISIGMRFGMTFETEESSKRRYMGTIVGISDYDPLRWPNSKWRNLQVEWDEHGYGERSDRVSVWEIETPESLFAFPSVASTLKRQCLPGYVGPAINRHLGNLKTLPNPNSNGNIDPPNFAGIGPEEFLR…
Maker00076638	ZoARF#08	ATGTTCGTCCTTGACGTTCCCTTCTCCGGCGCCGTTGAAGAAAACCTGAACCTTTCGACCATGAGTACTAGCGAGCAAACACCGGAAGAGTTGGAGAAGAGATGCTTGAATTCAGAGCTCTGGCATGCCTGCGCCGGACCACTTGTGTGTTTACCGACAGCCGGTACTAGGGTTGTCTACTTTCCTCAGGGTCATAGTGAGCAGGTTGCTGCTTCCACAAACAAGGTAGTGGATGGACCTATCCCAAATTATCCGAGTTTACCTCCTCAGTTGTTTTGCCAACTTCACAATGTAACAATGCATGCAGATGCTGACACCGATGAAGTTTATGCACAGATGACTTTGCAACCTTTAAACCTGCAAGAACAGAAAGATGCCTACTTTCCAATAGAGATGGGT…	MFVLDVPFSGAVEENLNLSTMSTSEQTPEELEKRCLNSELWHACAGPLVCLPTAGTRVVYFPQGHSEQVAASTNKVVDGPIPNYPSLPPQLFCQLHNVTMHADADTDEVYAQMTLQPLNLQEQKDAYFPIEMGLLSKQPTNYFCKTLTASDTSTHGGFSVPRRAAEKVFPPLDFSQQPPAQELVARDLHDVDWKFKHIYRGQPKRHLLTTGWSVFVSAKRLIAGDSVLFIWNEQNQLLLGIRHANRPQTVMPSFLSSDSMHIGLLAAAAHAAATNSRFTVFYNPRASPSEFVIPLSKYVKAVFRTHVSIGMRFRMLFETEECSVRRALVGVIAKVRASRNGDSGELRSSSPHQSGSPVCPSPPSNLPTPLSFRGLDGQGISKKVTTAIHPLLQRSSSLI…
Maker00022850	ZoARF#10	ATGGGGATCGATTTGAACACGATCGAGGGGGACGAGGAAGAGGAGCCGGAGCAAACGGCCCACTATGCTCCTCCGTTGCTCCCGGCGCCCGAGGCGGAAGAGACGCCGATGTGCCTGGAGTTGTGGCACGCGTGTGCCGGGCCACGGATATGGTTGCCAAAGAAGGGGAGCCGAGTGGTATACTTGCCGCAAGGCCACATCGAGCAGCTGGAAAACCTAGACGGCGGCGGCGGAGGCAGGATCTGCGGTGGAAACTTGCCGCCTCATATCTTTTGCCGCGTGGTCGGCCTCAAACTCCATGCCGATAGCGATACAGACGAGGTCTATGCCCAGCTATGTCTCGTTGCGGAAAGTGAGGATTTTGAACAAAGATTGAAGAAGGGTCTGGTTGAGGATAAT…	MGIDLNTIEGDEEEEPEQTAHYAPPLLPAPEAEETPMCLELWHACAGPRIWLPKKGSRVVYLPQGHIEQLENLDGGGGGRICGGNLPPHIFCRVVGLKLHADSDTDEVYAQLCLVAESEDFEQRLKKGLVEDNEVEQNVEFGSRPSIPHMFCKTLTASDTSTHGGFSVPRRAAEDCFPPLDYKLQRPSQELVAKDVHGQPRRHLLTTGWSAFVNRKKLILGDAVLFLRGNDGVLRLGVRRATQSKSSINALAHISRNLNLATLAVVADSVPTRKIFHIYYDPRGSSSGFIVPYWAFAKSFNNLISVGMRFRMICESEEARDRRSTGLITEINEVDPVRWPGSKWRCLSVSWDDDGEVGRRSRVSPWEIEQTGSVLGSISLSTAGSKRAKIGLHLPSMDY…
Maker00016635	ZoARF#14	ATGATCACATTTGACAATTTGTTCAAAGGATCGCCCATGAAGCAAACAGTCAAGTGCCTGGACTCCCAGCTATGGCATGCCTGTGCTGGCGGAATTGTTCAGATGCCGGTGGTGAACGCCAAGGTCTACTATTTTCCTCAGGGTCACGCAGAGCACGCCCAGGAGCTTCCCGACTTTGGAACCTCCCAGCAGATCCCACCTCTTATACCTTGCCGTGTGACTGCTGTGAAATTCATGGCCGATTCAGACACTGACGAGGTATTTGCTAAGATCTGCATGGTTCCTCTGAGACCCAACGAATCAGATTGTACTGAAGATGATGGTTTGGGTCTTAGTATCAATGGTGTTGACTCGCAAGAAAAACCTTTTGCTAAAACGCTAACTCAATCAGATGCTAAT…	MITFDNLFKGSPMKQTVKCLDSQLWHACAGGIVQMPVVNAKVYYFPQGHAEHAQELPDFGTSQQIPPLIPCRVTAVKFMADSDTDEVFAKICMVPLRPNESDCTEDDGLGLSINGVDSQEKPFAKTLTQSDANNGGGFSVPRYCAETIFPRLDYSADPPVQTVFAKDVHGVVWKFRHIYRGTPRRHLLTTGWSTFVNQKKLVAGDSIVFLRTEKGGDLCVGIRRAKRGGIGGGAEIHSGWNPPNGSLASNYGGLSVFLREEEGKLLRGNVNGAGLRVSGRVRTDSVTEAASLAASGQPFEVVYYPRASTPEFCVKAASVKTAMRTKWCPGMRFKMAFETEDSSRISWFMGTISSVQIVDPIQWPNSPWRLLQVTWDEPDLLQNVNCVNPWLVELVSSIP…
Maker00051010	ZoARF#11	ATGATGGCGTCTTCGGAGGTGTCGGTTAAGGGGAGTTGCGGAGGACAAGCGCAGTGCTTCTCGTCGGGCGGCAGTGAGCCGCATGAGGTCGCGACGGCGATCGGCGGCGTTGCTGAAGAGGATGGAAGCTTAGGATTGTCCAACGGCACTCTTAGCAATAAAGATTCAAAGGACGCTCTCTACACGGAGTTATGGCTCGCTTGTGCTGGTCCTTTAGTGACGATTCCCAGGGTTGGGGAAAAAATTTTTTACTTTCCTCAAGGCCATATTGAGCAGGTGGAGGCGTCCACGAATCAGGTTTCAGACCAGCAGATGCCGGTATACAACTTGCCATGGAAGATCCTTTGCCGTGTGATGAATGTCCAGCTGAAGGCTGAGCCGGAAACTGATGAGGTATAT…	MMASSEVSVKGSCGGQAQCFSSGGSEPHEVATAIGGVAEEDGSLGLSNGTLSNKDSKDALYTELWLACAGPLVTIPRVGEKIFYFPQGHIEQVEASTNQVSDQQMPVYNLPWKILCRVMNVQLKAEPETDEVYAQVTLLPESKDESTVEKEAVPSPPPRPHVYSFCKTLTASDTSTHGGFSVLRRHADECLPPLDMSRQPPSQELVAKDLHGVEWPFRHIFRGQPRRHLLQSGWSVFISSKRLVAGDAFIFLRGENGELRVGVRRAMRQQNNVPSSVISSHSMHLGVLATAWHAVNTGTMFTVYYKPRISPSEFIVPFDQYMESINSNYSIGMRFKMRFEGEEAPEQRFTGTIIGIGDVDVDRWPGSKWKCLKVRWDESSSIPHPERVSPWKIEPSLTP…
Maker00014500	ZoARF#13	ATGTCGGTGATCGGCGACACCCGAAGGCGGCGGCCGGCGGTGGCCGGCGATGTCCGGAGGTGCGACCGGCGACTCCCGGAGGCGGCGGTCGACGACGCCCGGAGCTCCGGCGAGATCGCGAAGCTGCTGGCGGTTATTCGGAGGGCGACGATTCTTCGTGTTCTTGCTGATAAAGACTTTACCTTGCTTGAAACAATGCCCGAAAGGGAATTTTTTCACCAAGTTCTTGAAGGTGAAATATTTCTTTTCAATACTCTTGCCATCAAAGGAACCATGATCGAACCATTGATGAAGGATAGAGACAAGTGTGTTGACCCTGAGCTGTGGCACGCTTGTGCTGGAGGGATAGTTCAAATTCCAACAGTGAACTCCAAGGTCTACTACTTCCCCCAGGGTCAT…	MSVIGDTRRRRPAVAGDVRRCDRRLPEAAVDDARSSGEIAKLLAVIRRATILRVLADKDFTLLETMPEREFFHQVLEGEIFLFNTLAIKGTMIEPLMKDRDKCVDPELWHACAGGIVQIPTVNSKVYYFPQGHAEHAQEVVNLGTSQRIPPLIPCRVVAIKFMADHETDEVFARIKMNPLSDSELDYIEDDGLDLRMNGFGSQENPASFAKTLTQSDANNGGGFSVPRYCAETIFPKLDYSADPPVQTVIAKDVHGDAWKFRHIYRGTPRRHLLTTGWSNFVNQKKLVAGDSIVFLRAQNGDLCVGIRRARVGKVGDGPETRVGWNSLGGNGESNCGGFAVFLRDEESKLLRNDRGNSDSCTGKRGRSKVLPDSVFEAANLAANGQPFAIMYYPRANTP…
Maker00004071	ZoARF#12	ATGCAAAAGGAGGTTGATAGTATACCAAACTATCCCTCGCTACCTTCTAAGCTGATTTGTGTGCTTCTAGATGTCACTTTGCATGCTGACGCTGAAACTGATGAGGTTTATGCACAAATGACTCTTCAACCTGTTAACAATTATGACAGAGATGCAATGATGGCATCTGAAATGGGTCTGAAACAAAACAAGCAACCAGCTGAGTTTTTTTGTAAAACACTTACAGCTAGTGATACAAGCACTCATGGTGGATTTTCTGTACCCCGCCGTGCTGCAGAAAAAATATTTCCACCTCTAGATTTCACAATGCAACCACCAGCTCAAGAATTGGTTGCCAAGGATTTGCATGGTGTGTCTTGGACTTTTCGGCACATATATCGTGGTCAACCCAAACGGCAT…	MQKEVDSIPNYPSLPSKLICVLLDVTLHADAETDEVYAQMTLQPVNNYDRDAMMASEMGLKQNKQPAEFFCKTLTASDTSTHGGFSVPRRAAEKIFPPLDFTMQPPAQELVAKDLHGVSWTFRHIYRGQPKRHLLTTGWSVFVSTKRLSAGDSVLFIRDEKSQLLLGIRRANRQQPALSSSVLSSDSMHIGILAAAAHAATNNSPFTIFYNPRCCRASPSEFVIPLAKYNKAVYTQVSLGMRFRMLFESEDSGVRRYMGTVTGISDLDHIRWKNSQWRNLQVGWDESTATERRSRVSVWEIEPVATPFYLCPPPFFRPKFPKPAGVSDEFDVENGFQSVMPLLNDDFGLRDSQCAMFPGLSLAQWMSMQQNLQRMTSASQPACLPTVPSMHDGAAIEDP…
Maker00028351	ZoARF#18	ATGAGGCTTACACCCGATGGGCTTCCTCAGCCAACGCAAGAAGGCGAGCACAAGAATCTGAATTCAGAGTTGTGGCATGCTTGTGCTGGACCCCTGGTTTGCTTACCTGCTATTGGAAGTCGTGTGGTGTATTTTCCCCAGGGACATAGCGAGCAGGTTTCTGCTTCTACTAATAAGGAAATTGATGCTCATATCCCAAATTACCCAAACTTACCTCCTCAACTGATCTGTCAGCTTCATAATGTGACAATGCATGCAGATGCTGAGACTGATGAAGTATATGCCCAGATGACACTACAACCGTTAGGCGCTGAAGAACAAAAGTATCCTTATCTTCCTGCTGAACTGGGTACTCCAAGCAAACAGCCAACCAACTACTTCTGCAAAACATTAACTGCA…	MRLTPDGLPQPTQEGEHKNLNSELWHACAGPLVCLPAIGSRVVYFPQGHSEQVSASTNKEIDAHIPNYPNLPPQLICQLHNVTMHADAETDEVYAQMTLQPLGAEEQKYPYLPAELGTPSKQPTNYFCKTLTASDTSTHGGFSVPRRAAEKVFPPLDYSLQPPVQELIAKDLHDNEWKFRHIFRGKFLIFQNENNQLLIGIRRANRPQTVMPSSVLSSDSMHIGLLAAAAHAAATNSRFTIFYNPRASPSEFVIPLDKYVKAVYHTRVSIGMRFRMLFETEESSVRRYMGTVTGISDLDPVRWPNSYWRSVKVGWDESTSGERQPRVSLWEIEPLTTFPMYPSSFPLRLKRPWPSDLPSLHGGRDDLMWLRDGDRAIQSLNFQGFCNGMAAWMHPRFNP…
Maker00013140	ZoARF#16	ATGGCGTCGTCGGACGTGTCGGTCAAGGGTAGCTGTGGGGGACAAGTGCAGAGCTTTTCGTCCGGGTGTAGCGAGCCGCGTGATGGCGCGAACGTCGGCGTAGCCGATGCGAATGAAAGCTTGGGCTTCGCCAACGAGCCCCTCCGTGTTAAAGAATCGGAGGACGCTCTGTACACTGAGCTATGGCTCGCTTGTGCCGGTCCTTTAGTGACGATTCCTAGAGTTGGGGAGAAGGTCTTTTACTTCCCTCAGGGACATATTGAGCAGGTGGAGGGGTCGACGAATCAGGTTTCTGACCAGCAGATGCCGCTTTACAACCTCCCATGGAAGATCCTTTGCCGTGTGATGAATGTTCAACTGAAGGCTGAGCCAGATACAGACGAGGTGTATGCTCAGGTG…	MASSDVSVKGSCGGQVQSFSSGCSEPRDGANVGVADANESLGFANEPLRVKESEDALYTELWLACAGPLVTIPRVGEKVFYFPQGHIEQVEGSTNQVSDQQMPLYNLPWKILCRVMNVQLKAEPDTDEVYAQVTLLPDKQDENTVEKEAVPSPKPRPHVYSFCKTLTASDTSTHGGFSVLRRHADECLPPLDMSRQPPSQELVAKDLHGVEWRFRHIFRGQPCRHLLQSGWSVFVSSKRLVAGDAFIFLRTSPSEFIVPFDEYMDSIKSNPSIGMRFKMRFEGEEAPEQRFTGTIVGIGEADADRWPGSKWKCLKVRWDETSCIPRPKRVSPWKIEPALTPPPLNPLQMPRPKKPRNSTFPYSADTSLKKEGTSKVTVDPSQSHRAPRVLQVQEGMILG…
Maker00012664	ZoARF#15	ATTTCTGGTGATATGTTATACAAGGAATTATGGCATGCATGTGCTGGCCCCTTGGTTACCTTACCTCGTCAAGGGGAGCGTGTTTATTACTTTCCTCAAGGTCATATGGAACAGCTGGAGGCATCAACAAACCAAGGGCTAGAGCAGCATGTGCCTGTGTTCAATCTACCCTCAAAGATCCTGTGTAAGGTGGTCAATGTTGTTCTTCAAGCTGAAAAAGATACAGATGAAGTCTTTGCACAGATTACCCTGTTGCCTGAGTCAAATGTGAGTCTTTCTCACTATGCTCTTTTGTATACAGAAACATATGTCCTGAAAACTTTTCTTCTGGCAATTTGTTTCTTCTTTGCTGGTGAGGTCACTTCCCCAGATCCTCCTCTACCTGAGCCTGAAAGCTGC…	ISGDMLYKELWHACAGPLVTLPRQGERVYYFPQGHMEQLEASTNQGLEQHVPVFNLPSKILCKVVNVVLQAEKDTDEVFAQITLLPESNVSLSHYALLYTETYVLKTFLLAICFFFAGEVTSPDPPLPEPESCKVHSFCKTLTASDTSTHGGFSVLRKHADECLPPLDMSLEPPWQELVAKDLHGNEWRFRHIFRGQPRRHLLTTGWSVFVSSKRLVAGDAFIFLRGENKELCVGVRRLMRHLNNMPSSVISSHSMHLGVLATASHAITTGTLFSVFYKPRASRSEFIISLNKYLEAKNHKLTVGMRFKMRFEGDEAPERRVSGTIVGVTEKASSQWEDSEWRSLKVQWDEPSSAILPDKVSPWELEPLVVPTPPTSQPIQRIKRARPPSSPVISPDLS…
Maker00028514	ZoARF#17	ATGATCGAATCATCGATGAAGGACAGAGACAAGTGTGTTGACCCTAAGCTGTGGTGTGCTTGTGCTGGAGCTATGGTTCAGATGCCTACAGTGAACTCCAAGGTTTACTACTTCCCCCAGGGCCATGCTGAGCATGCTCAAGGAGTTGTGGACTTTGGCACATCACTCATACCACCACTCATACCCTGTCGAGTCGTTGCAATCAAGTTCATGGCTGATCATGAGACTGATGAGGTCTTTGCCAAGATCCAGATGAATCCCCTTAGGGACGGCGAAGTGGATTATAGTGAAGATGATGGATTGGATCTTAAAATGAGTGGATTTGGTTCACAAGAAAACCATGCATCTTTTGCCAAGACATTGACACAATCAGATGCAAACAATGGTGGTGGATTCTCC…	MIESSMKDRDKCVDPKLWCACAGAMVQMPTVNSKVYYFPQGHAEHAQGVVDFGTSLIPPLIPCRVVAIKFMADHETDEVFAKIQMNPLRDGEVDYSEDDGLDLKMSGFGSQENHASFAKTLTQSDANNGGGFSVPRYCAETIFPRLDYSADPPVQTVIAKDVHGEAWKFRHIYRGTPRRHLLTTGWSSFVNQKKLVAGDSIVFLRAENGDLCVGIRRARIGGVGDGPETRVGWTTLGGNGGPNYGGFAVFLRKEENKLMRSNAGNSGPCGGRKGRVKVRPDSVFEATNLAANGQPFEVMYYPRDSTPEFCVRAGAVKAATRIQWYPGMRFKMAFETEDSSRISWFMGTISSIQVADPIRWPNSPWRLLQVSWDEPDLLQNVRRVNPWLVELVSNIPAVR…
Maker00060750	ZoARF#20	ATGAAGGACGCCGCGAACGCCGTCGCGACCGAGAACTTGAATCTTTGCGAACGACAGACACGCGAGATAAATCAGGAGCTTTGGTACGCATGCGCCGGCCCTTTGGTGTGGCTTCCGCCTGTGGGGAGCCTCGCCGTCTACTTCCCCCAAGGACACAGCGAGCAGGTTGCAACTTCTATGGCGAAGGATATTGATACTCATGTTCCAAACTATCCAAATCTTCCATCAAAGTTGATATGTCTTCTTCGCAATGTAACTCTGCATGCAGATTCAGATACGGATGAGGTCTATGCCCAAATGACTCTCCAGCCAGTTAATACATATGACAAGGAGGCATTGCTGGCTTCAGACCTTTCTTTGAAAAAAGCTAGGCCACAAACTGATTTCTTCTGTAAAACA…	MKDAANAVATENLNLCERQTREINQELWYACAGPLVWLPPVGSLAVYFPQGHSEQVATSMAKDIDTHVPNYPNLPSKLICLLRNVTLHADSDTDEVYAQMTLQPVNTYDKEALLASDLSLKKARPQTDFFCKTLTASDTSTHGGFSVPRRQPKRHLLTTGWSLFVSGKRLFAGDSVLFIRDEKQQLLVGIQRAKRQPNNLSSSVLSSDSMHIGILAAAAHAATNSSRFTIFYNPRTSPSEFVVPFAKCQKAIYSMRVSLGMRFRMMFETEESGSRSCMGTITEISDLDPVRWKNSQWRNLKVRWDEPAAGERRNRVSIWEIEAITTPFFICPPPFFRKRLRQQGILDGETSDMAIPWLSEQICFRDTQYQTTMMPGFSLAQWMSMQQNSSTFNSAMQTE…
Maker00010194	ZoARF#23	ATGGCGGCCGACGAAGTCGACCCTGCAGTGTGGAAGGCCTGCGCCGGCACCGCCCCTCACGTCCCCGCCGTGGGATCGCGCGTCTACTACTTCCCCCATGGCCATGCCGAACAAGCCGCGTCGCCACCTGATGTCCTCGACGCCATCCCCTCCATGATCCTCTGTTGCGTGACGGCAGTCCACCTCCTCGCCGATCACGACACTGACGAGGTCTTCGCCCGTATCCAGCTCGACCCCTGCTTCCACCTACTCTTCTCGCAGGCTCCGAAGGAGTGTCTTCCCTCCTCACAGGAGGAAGATGGCGTCTTCCTGTCGTTTTCCAAGATCCTGACCGCCAGCGACGCGAACAATGGGGGTGGCTTCTCGGTTCCGCGATTCTGCGCTGAGACCCTCCTTCCC…	MAADEVDPAVWKACAGTAPHVPAVGSRVYYFPHGHAEQAASPPDVLDAIPSMILCCVTAVHLLADHDTDEVFARIQLDPCFHLLFSQAPKECLPSSQEEDGVFLSFSKILTASDANNGGGFSVPRFCAETLLPPLDYEKRPPSQTIYVRDLHGNSWSFRHIYRGTPRRHLLTTGWSTFVNEKRLVTGDSVVFMKKLSGQLLVGIRRTSQSRGTTEYSPYNPKATSWKIEKHTAEKVLPKNARGEVQASSVAEIARLAGRGMPFEVLYYPKSGYPNFVVAAEAVDTAIKLHWTIGARVKMSVESEDSARMTWFQGTISKVTQGSPWRMLQVTWDEPEVFKNARNVSPWQVELVCVSSQIDTPFHPMKKLKGTESSEFFHHQLIGMPSFQMTGLDSRNQRL…
Maker00011683	ZoARF#21	ATGAACCGTCGACGGGGACTCCCCTCCCCGCGTCTCTGCCGTCGGATCGATGGCCTTCCCCGGGTTGGCCGGCTGGCTCGAGCAGTGACGTGGCGGTCTGCTTGTCGCGCTTCCCGTACTTATGGCGATGTCTTGTACCCAGAACTTTGGAAAGCATGTGCAGGACCATTAGTCACTCTACCCCGTGAAGGTGAAAGGGTTTATTACTTTCCACAAGGCCACATGGAGCAGCTTGAAGCATCGACAAATCAAGGGCATGATCAACAGATGCCCTTGTTTGATCTGCCATCAAAGATCCTATGCAAAGTAGTCCATGTGCAGCTTCAGGCCGAAGCAGATACAGATGAAGTTTTTGCTCAGATAACATTGCTACCTGAAGCTGATCAAAGCGAGGTTACT…	MNRRRGLPSPRLCRRIDGLPRVGRLARAVTWRSACRASRTYGDVLYPELWKACAGPLVTLPREGERVYYFPQGHMEQLEASTNQGHDQQMPLFDLPSKILCKVVHVQLQAEADTDEVFAQITLLPEADQSEVTCPDPQLQEPERCNVRSFCKVLTASDTSTHGGFSVLKRHADECLPLLDMSQNPPWQELVAKDLHGNDWHFRHIFRGQPRRHLLTTGWSVFVSSKRLVAGDAFIFLRGENDELRVGVRRLMRQINNLPSSVISSHSMHVGVLATASHAITSGTLFSVFYKPRTSRSEFIVSVNKYLEAKNNKFSVGMRFKMSFEGDEAPERRFSGTIIGVDKPSSCRWTDSEWRSLKVQWDEPSSIPKPDRVSPWELEPLLTTTPTSQLVVRNKRPRL…
Maker00005043	ZoARF#22	ATGCCGCTCGGCAGTCCCATCACGTCCGACCGGACTAAGATCCCGGAGCGCGGCGCTGGTTCGCGGCGGCGGGGCGCTGAGCTACCTGGGGTTCAAGATGAAGCCTTTTGGGAGGTGGAGCTCGCTCTAGTCGTTGCAGTCTCTCCATTAAATAAGAAGATGAAACTCTCACCATCAGGTCTTGGAAATCAGCAGCAAGATGTTCAAGACACAGAAGAACAAATTTGCTTGAATTCAGAGTTATGGCATGCTTGTGCCGGACCACTAGTTTCATTGCCTCTTGTTGGAAGTCGTGTAGTCTATTTCCCACAAGGCCACAGTGAACAGGTAGCTGCATCTACCAATAAGGAAATTGACTCCCTTCCTAGCTACCAAAGTTTGCCACCTCAGTTGGTTTGT…	MPLGSPITSDRTKIPERGAGSRRRGAELPGVQDEAFWEVELALVVAVSPLNKKMKLSPSGLGNQQQDVQDTEEQICLNSELWHACAGPLVSLPLVGSRVVYFPQGHSEQVAASTNKEIDSLPSYQSLPPQLVCQLHNVTMHADKETDEVYAQMTLQPLNPQEQKDPYLPAELGTPSKQPTNYFCKTLTASDTSTHGGFSVPRRAAEKVFPPLDFSQQPPCQELIARDLHGNEWKFRHIFRGQPKRHLLTTGWSVFVSAKRLVAGDSVLFTWNDNNQLLLGIRRANRPQTVLPSSVLSSDSMHIGLLAAAAHAAATNSRFTIFYNPRASPSEFVIPLAKYVKAVYHTRISVGMRFRMLFETEESSVRRYMGTITGISDLDPVNWPNSHWRSVKVGWDEST…
Maker00061836	ZoARF#19	ATGGGGATCGATTTGAACACGATCGAGGAGGAGGAGGAGGAGGAGCCGGAGCAAACGGCCCACTGCACTCCTCCGCAGTTCCCGGTGCCCGTGGCTGAAGAGACGCCAATGTGCCCGGAGTTGTGGCATGCGTGCGCCGGGCCACGGATATGGCTGCCAAAGAAGGGGAGCCTGGTCGTGTACTTGCCGCAGGGCCACATCGAGCAGCTGGAGGACCTAGATGGCGGGGACGACGGAGGCAGAGGTGGGATCTGCCGAGGGGACTTACCGCCTCATGTCTTTTGCCGCGTGGTCGACCTCAAGCTCCATGCCGATACCGTCACAGACGAGGTTTATGCCGAGCTATGTCTCTTTGCGGAAAGTGAGGCTTTCGAACAAAGATTGAAGAAGGGTGAGGTT…	MHVRSMLVPRSRRSSSKHNTAGDDDFIAAAAGQCRKRDIRVMKVGAAGGTVEAWLAFDSFSFGKAYEWLENNLKEEEWKRAKKPSLGFERMGIDLNTIEEEEEEEPEQTAHCTPPQFPVPVAEETPMCPELWHACAGPRIWLPKKGSLVVYLPQGHIEQLEDLDGGDDGGRGGICRGDLPPHVFCRVVDLKLHAFEQRLKKGEVEDNEAEESVELASRPSIPHMFCKTLTASDTSTHGGFSVPRRAAEDCFPPLDYKLQRPSQELVAKDLHGTEWRFRHIYRGQPRRHLLTTGWSAFVNRKKLILGDAVLFLRNLNLTTLPVVANAVSARKVFHVYYDPRGSSSDFIVPYWKFVKSFKNPVSVGARFRMICESEDARDRRSTGLITGINEVDPVRWPGS…
Maker00015707	ZoARF#25	ATGGCTTCTTCCGCCGAGGCCTTCACGAAGGCTGGCTACGGAAATGAACCGGGGCAAGCATTCCCCTCCGACTCCGCCGCTGGAACAGGATCTGAGGACATGCTGTATTCTGAGCTATGGCACGCCTGCGCCGGCCCTCTGGTTACCCTTCCTCGGCAAGGGGAGAAGGTTTTCTACTTCCCCCAAGGGCATATTGAGCAGGTGGAGGCTTCCACTAATCAGGTGGCCGACAAGCAGATGCGAGTTTATGAGCTGTCGTCTAAGATCCTTTGCCGCGTGATTAATGTCCAGTTGAAGGCCGAACCAGAGACAGATGAGGTGTTTGCTCAGGTGATGTTGTTTCCCGAGCCAAGTCAAGATGAGAATGCAGTGGAGAAGGAGACTTTGTCGCCTCCACCT…	MASSAEAFTKAGYGNEPGQAFPSDSAAGTGSEDMLYSELWHACAGPLVTLPRQGEKVFYFPQGHIEQVEASTNQVADKQMRVYELSSKILCRVINVQLKAEPETDEVFAQVMLFPEPSQDENAVEKETLSPPPPKPHVYSFCKTLTASDTSTHGGFSVLRRHADECLPPLDMRQQPPTQELVAKDLHGAEWRFRHIFRGQPRRHLLQSGWSVFVSSKRLVAGDAFIFLRGENGELRVGVRRAMRQQANVPSSVISSHNMHLGVLATAWHALTTGTMFTVYYKPRTSPSEFIIPYSQYMESIKNNYSIGMRFKMRFEGDEAPEQRFTGTIVRWDESTSIPRPERVSPWKVEPAVSPPVTPPTMSRAKKCRSNALGPSSDSFVQAKEATTELSQGHGASRV…
Maker00025145	ZoARF#24	TTGAATAGTGAAGGCTTGACAGAAGAAGAGATCCTATCTTCGTGGTTCTTCTTCCATTACAATTCGTTCCTTGGTGGGGAAAGCTTTTACAGTGATGGGAGGGTTTGGCGTGTTCTCATGGCGGTGGTGCATGCGAATATATCACCAGGTTTCGGGACTTCTGGTGATGTATTATATAAGGAATTATGGCATGCATGTGCTGGGCCCTTGGCTACCTTGCCTCGTGAAGGGGAACGGGCTTATTACTTTCCTCAAGGTCACATGGAACAGCTGGAGGCATCAACAAACCAAGAGCTAGATCAGCATGTGCCTGTGTTCAATTTACCCTCAAAGATCTTATGTAAGGTGGTCAATGTTGTTCTTCAAGCTGAACAAGATACAGATGAAGTTTTTGCACAG…	LNSEGLTEEEILSSWFFFHYNSFLGGESFYSDGRVWRVLMAVVHANISPGFGTSGDVLYKELWHACAGPLATLPREGERAYYFPQGHMEQLEASTNQELDQHVPVFNLPSKILCKVVNVVLQAEQDTDEVFAQITLFPESNPGEVTTPDPPIPEPESCKVHSFCKTLTASDTSTHGGFSVLRRHADECLPPLDMSQDPPWQELVAKDLHGNEWKFRHIFRVRSWLSLYHTPSSPLLASLPCHLLPLGTRAASQCLALPLRSTLSQCLSINCGRTKVVPQSVCSCYWPCVPSEPSINSITFAVTNAMSLRELWASLLLIEEEEEEMSTNWESSGDWWNGQPRRHLLTTGWSVFVSSKRLVAGDAFIFLRGENNELRVGVRRLMRHLNNMPSSVISSHSMH…
Maker00077323	ZoARF#26	ATGGCAGTGGCGCTTGCAAATAGCTCACCCGGTTTCGGGACTTCTGGTGATGCTTTGTATAAGGAATTATGGCATGCATGTGCTGGGCCTTTGGTTACCTTACCTCGTGAAGGAGAACGTGTTTATTACTTTCCTCAAGGTCACATGGAACAGTTGGAAGCCTCGACAAACCAAGGGCTAGACCATCATGTGCCTGCATTCAATCTACCCTCAAAGATCCTGTGTAAGGTGGTCAATGTTGTTCTTCGAGCAGAAGAAGATACAGATGAAGTTTTTGCGCAGATTACCCTTTTACCTGAATCAAATCCTGGTGAGGTCACTAGTCCAGACCCTCCTTTACCTGAGCCCGAAAGGCCGAAGGTTCACTCATTTTGTAAGACGTTAACGGCCTCCGACACC…	MAVALANSSPGFGTSGDALYKELWHACAGPLVTLPREGERVYYFPQGHMEQLEASTNQGLDHHVPAFNLPSKILCKVVNVVLRAEEDTDEVFAQITLLPESNPGEVTSPDPPLPEPERPKVHSFCKTLTASDTSTHGGFSVLRRHAEECLPPLDMSQDPPSQELLAKDLHGNDWRFRHIFRGQPRRHLLTSGWSVFVSSKRLAAGDAFIFLRGESDELRVGVRRLKRQLTNMPTSVISSHSMHLGVLATASHAITTGTLFSVFYRPRASQAEFIICLNKYVEAKNQKLSVGMRFKMRFEGDEAPERRLSGTIVGVNEKTSSQWGDSEWRSLKVQWDEQLSITLPGRVSPWELEPLVAAIPPISQPVQRVKRARPPVSLISSVLSSGPGGWKSPSQTAQM…

## Sheet: Rice
Table S1. The sequences of ARF in Rice
Gene ID	Rename	CDS	Amino acid squence
LOC_Os01g13520.1	OsARF1	ATGTCGTCGCAAGGAGCAGGAGGAGGGGTAGGGGACCCGGAGCTGTTCGCGGAGCTGTGGCGGGCCTGCGCGGGGCCGCTGGTGGAGGTGCCGCAGCGGGACGAGCGGGTGTTCTACTTCCTCCAGGGCCACCTCGAGCAGCTGCAAGAGCCGACGGACCCGGCGCTGCTGGCGGAGCAAATCAAGATGTTCCAGGTGCCGTACAAGATCCTCTGCAAGGTCGTCAACGTCGAGCTCAAGGCCGAGACGGAAACCGACGAGGTGTTCGCGCAGATTACCCTGCAGCCTGACCCGGATCAAGAGAATCTGCCAACATTACCTGACCCGCCCCTGCCGGAGCAGCCGAGGCCTGTGGTGCACTCCTTCTGCAAGATCCTGACCCCATCCGACACCAGCACC…	MSSQGAGGGVGDPELFAELWRACAGPLVEVPQRDERVFYFLQGHLEQLQEPTDPALLAEQIKMFQVPYKILCKVVNVELKAETETDEVFAQITLQPDPDQENLPTLPDPPLPEQPRPVVHSFCKILTPSDTSTHGGFSVLRRHANECLPPLDMSMATPTQELITKDLHGSEWRFKHIYRGQPRRHLLTTGWSTFVTSKKLISGDAFVYLRSETGEQRVGVRRLVQKQSTMPASVISSQSMHLGVLASASHAIKTNSIFLVYYRPRLSQSQYIVSVNKYLAASKVGFNVGMRFKMSFEGEDVPVKKFSGTIVGEGDLSLQWSGSEWKSLKVQWDEVTNVNGPERVSPWEIETCDGTAPAINVPLQSATKNKRPREPSETIDLQSLEPAQEFWLSGMPQQH…
LOC_Os01g48060.1	OsARF2	ATGGTGGGCATCGACCTCAACACCGTGGAGGAGGAGGAAGACGAGGAGGAGGGCGGCGCCACCGGCACCGTCACGGCGCCTGCGGAGGCGAGGGCGGGGGGCGCGGTGTGCCTGGAGCTGTGGCACGCCTGCGCTGGCCCCGTGGCGCCGCTGCCGCGGAAGGGCAGCGCCGTCGTGTACCTGCCGCAGGGCCACCTCGAGCACCTCGGGGCCGCGCCCGGCTCCGGCCCCGGCGCCGCGGTGCCGCCGCACGTGTTCTGCCGCGTCGTCGACGTCAGCCTCCACGCGGACGCCGCGACGGACGAGGTGTACGCGCAGGTCTCGTTGGTCGCCGACAACGAGGAAGTGGAGAGGCGGATGCGGGAGGGAGAGGACGGCGCGGCCTGCGACGGCGAGGGC…	MVGIDLNTVEEEEDEEEGGATGTVTAPAEARAGGAVCLELWHACAGPVAPLPRKGSAVVYLPQGHLEHLGAAPGSGPGAAVPPHVFCRVVDVSLHADAATDEVYAQVSLVADNEEVERRMREGEDGAACDGEGEDAVKRPARIPHMFCKTLTASDTSTHGGFSVPRRAAEDCFPPLDYSLQRPFQELVAKDLHGTEWRFRHIYRGQPRRHLLTTGWSGFINKKKLVSGDAVLFLRGEDGELRLGVRRAAQLKNASPFPALHNQISNTSSLSEVAHAVAVKSIFHIYYNPSCTHRLSQSEFIIPYWKFMRSFSQPFSVGMRFKLRYESEDASERRRTGIIIGSREADPMWHGSKWKCLVVKWDDDVECRRPNGVSPWEIELSGSVSGSHLSTPHSKRLKS…
LOC_Os01g54990.1	OsARF3	ATGGCGTCGTCCGCATCCTCCTCCTCCTCCCCATCCTCGCGGCCGCCGCTGATGGCTCTCCCCTCTTTTTACCGGCCCCCTTGGCCGTCCGAGAGGGGCGGCGAGCAGCGAGCCACCGACTGTTGGGCCGGATCCCCAGCGGCGGGAGGCGGCCGGGCGCGTGCCACCGCCATGGGCATCGACCTCAACAACACCGCGAGCGGCGGCGAGGAGGACGCGCCGGCGCCGGGGCCGGTGTGCCGGGATCTGTGGCACGCGTGCGCTGGGCCGGTGGTGTCGCTGCCGCGGCGGGGCAGCGCGGTCGTGTACCTGCCGCAGGGGCACCTCTCCGCGGCCGGCGCCGGCGGCGGGATCCGCGGGGAGGTGGCGGTTGCCCTCCCTCCCCACGTGGCGTGCCGC…	MASSASSSSSPSSRPPLMALPSFYRPPWPSERGGEQRATDCWAGSPAAGGGRARATAMGIDLNNTASGGEEDAPAPGPVCRDLWHACAGPVVSLPRRGSAVVYLPQGHLSAAGAGGGIRGEVAVALPPHVACRVVDVELCADAATDEVYARLALRAEGEVFERNLHGGGIEREDDMEDGDEERKSRMLHMFCKTLTASDTSTHGGFSVPRRAAEDCFPPLDHKQLRPSQELVAKDLHGAKWRFRHIYRGQPRRHLLTTGWSSFVNKKKLVSGDAVLFLRGDDGELRLGVRRATQLKNEAIFKAFSSESSKMRTLSAVADSLKHGSVFHICYNPRATASEYVVPYWKFVKSFNHPVCIGMRFKFHFESEDVNERRSGMIAGVSEVDPIRWPGSKWRSLLV…
LOC_Os01g70270.1	OsARF4	ATGCCGCCGGCCGCCATGGCTCCCCCTCCCCCGCCGCAGGGCTCCTCCACAGGGGATCCGCTCTACGACGAGCTGTGGCACGCCTGCGCGGGGCCGCTCGTCACCGTGCCGCGGGTGGGCGACCTCGTCTTCTACTTCCCGCAGGGGCACATCGAGCAGGTGGAGGCGTCCATGAACCAGGTTGCCGACAGCCAGATGCGCCTCTACGATCTGCCCTCCAAGCTGCTTTGCCGTGTCCTCAACGTCGAGCTCAAGGCGGAGCAAGACACCGACGAGGTCTACGCGCAGGTCATGCTCATGCCGGAGCCCGAGCAAAATGAGATGGCGGTGGAGAAGACGACTCCTACGTCCGGCCCTGTGCAGGCAAGGCCGCCGGTGAGGTCCTTCTGCAAGACGCTC…	MPPAAMAPPPPPQGSSTGDPLYDELWHACAGPLVTVPRVGDLVFYFPQGHIEQVEASMNQVADSQMRLYDLPSKLLCRVLNVELKAEQDTDEVYAQVMLMPEPEQNEMAVEKTTPTSGPVQARPPVRSFCKTLTASDTSTHGGFSVLRRHADECLPPLDMTQSPPTQELVAKDLHSMDWRFRHIFRGQPRRHLLQSGWSVFVSSKRLVAGDAFIFLRGENGELRVGVRRAMRQLSNVPSSVISSQSMHLGVLATAWHAINTKSMFTVYYKPRTSPSEFIIPYDQYMESVKNNYSVGMRFRMRFEGEEAPEQRFTGTIIGSENLDPVWPESSWRSLKVRWDEPSTIPRPDRVSPWKIEPASSPPVNPLPLSRVKRPRPNAPPASPESPILTKEAATKVDT…
LOC_Os02g04810.1	OsARF5	ATGAAGCAGCAGCAGACGCCGGCGAGCTCCGCGGTGACCGCGGCGGCGGCGGCCTCCTCCTCCGCCACCGCCGCCGTGGCCGCATGCGAAGGGGAGCGGAAGGCGGCGGCGATCAACTCGGAGCTGTGGCACGCGTGCGCCGGCCCGCTCGTGTCGCTGCCGCCGGTGGGCAGCCTCGTCGTCTACTTCCCGCAAGGCCACAGCGAGCAGGTTGCAGCTTCTATGCAAAAGGATGTGGATGCACATGTTCCAAGCTACCCAAATCTTCCCTCCAAGTTGATATGTCTTCTTCACGGTGTCAATTTGCATGCAGACCCAGATACTGATGAAGTTTATGCACAGATGACTCTTCAACCAGTGAATACATATGGAAAAGAGGCGTTGCAAATATCAGAGCTT…	MKQQQTPASSAVTAAAAASSSATAAVAACEGERKAAAINSELWHACAGPLVSLPPVGSLVVYFPQGHSEQVAASMQKDVDAHVPSYPNLPSKLICLLHGVNLHADPDTDEVYAQMTLQPVNTYGKEALQISELALKQARPQMEFFCKTLTASDTSTHGGFSVPRRAAEKIFPPLDFSMQPPAQELQARDIHDNVWTFRHIYRGQPKRHLLTTGWSLFVSGKRLFAGDSVIVVRDEKHQLLLGIRRANRQPTNISSSVLSSDSMHIGVLAAAAHAAANSSPFTIFYNPRASPTEFVIPFAKYQKALYSNQISLGMRFRMMFETEELGTRRYMGTITGISDLDPVRWKNSQWRNLQVGWDESAAGERRNRVSIWEIEPVAAPFFLCPQPFFGVKRPRQLDD…
LOC_Os02g06910.1	OsARF6	ATGAAGCTCTCGCCGTCGGCCGGCGGCGTCTCCGACCAGCCGCCGTCGCCGCCGGAAGTTGCAGAGGAGCAGAAGTGCCTAAATTCTGAGTTGTGGCATGCATGCGCCGGCCCTCTCGTTTCGCTGCCTGCGGTCGGTAGTCGGGTGGTTTATTTTCCTCAAGGCCACAGTGAGCAGGTAGCTGCATCAACAAATAAGGAAATGGAGTCTCAGATCCCCAACTATCCTAACCTGCCGCCGCAGCTTATATGCCAGCTACATAATGTGACCATGCACGCCGATGCAGAGACGGATGAAGTCTATGCGCAAATGACGCTGCAGCCACTCAGCCCGCAAGAGCTCAAGGATCCATTCCTACCCGCCGAGCTAGGCACTGCCAGCAAGCAGCCAACAAATTAT…	MKLSPSAGGVSDQPPSPPEVAEEQKCLNSELWHACAGPLVSLPAVGSRVVYFPQGHSEQVAASTNKEMESQIPNYPNLPPQLICQLHNVTMHADAETDEVYAQMTLQPLSPQELKDPFLPAELGTASKQPTNYFCKTLTASDTSTHGGFSVPRRAAEKVFPPLDFTQQPPAQELMAKDLHGNEWKFRHIFRGQPKRHLLTTGWSVFVSAKRLVAGDSVLFIWNDSNQLLLGIRRANRPQTVMPSSVLSSDSMHIGLLAAAAHAASTNSRFTIFYNPRASPSEFVIPLAKYVKAVYHTRISVGMRFRMLFETEESSVRRYMGTITGISDLDPVRWMNSHWRSVKVGWDESTAGERQPRVSLWEIEPLTTFPMYPSPFPLRLKRPWPTGLPSLYGGKEDDL…
LOC_Os02g35140.1	OsARF7	ATGGCTGGCTCCGTCGTTGCTGCTGCTGCCGCCGCCGGCGGTGGCACAGGGAGCTCTTGCGATGCGTTGTACAGGGAGCTATGGCATGCTTGCGCTGGGCCGTTGGTCACAGTGCCTCGCCAAGGCGAATTGGTTTACTACTTCCCCCAGGGCCATATGGAACAGCTTGAGGCATCTACAGACCAACAGCTTGACCAGCATCTGCCTTTGTTTAACCTGCCATCTAAGATCCTCTGCAAAGTGGTCAATGTAGAACTTAGGGCTGAAACCGATTCAGATGAGGTTTATGCTCAAATTATGCTGCAACCAGAAGCAGATCAAAATGAACTCACCAGCCCAAAACCTGAGCCACATGAACCTGAAAAATGCAATGTCCATTCCTTCTGCAAGACTTTGACT…	MAGSVVAAAAAAGGGTGSSCDALYRELWHACAGPLVTVPRQGELVYYFPQGHMEQLEASTDQQLDQHLPLFNLPSKILCKVVNVELRAETDSDEVYAQIMLQPEADQNELTSPKPEPHEPEKCNVHSFCKTLTASDTSTHGGFSVLRRHAEECLPPLDMTQNPPWQELVARDLHGNEWHFRHIFRGQPRRHLLTTGWSVFVSSKRLVAGDAFIFLRGENGELRVGVRRLMRQLNNMPSSVISSHSMHLGVLATASHAISTGTLFSVFYKPRTSQSEFVVSANKYLEAKNSKISVGMRFKMRFEGDEAPERRFSGTIIGVGSMSTSPWANSDWRSLKVQWDEPSVVPRPDRVSPWELEPLAVSNSQPSPQPPARNKRARPPASNSIAPELPPVFGLWKSS…
LOC_Os02g41800.1	OsARF8	ATGATCACGTTCGCGGACCTGGCGGAGCCGGCGCCCGGCGCCGAGCGGTGCGTCGACCGGCAGCTGTGGCTGGCGTGCGCGGGGGGCATGTGCACCGTGCCGCCGGTGGGCGCCGCCGTGTACTACTTCCCGCAGGGGCACGCCGAGCACGCGCTCGGCCTCGCCGCGCCGGAGCTCTCCGCGGCGCGCGTCCCGGCGCTCGTGCCCTGCCGCGTCGCGTCCGTGCGGTACATGGCCGACCCGGACACCGACGAGGTGTTCGCCAGGATCCGCCTCGTGCCGCTCCGCGCCGCGGAGGATGGGGACGTCGAGGAGGATGGCGCCGCGGCAGGCGAGGAGCACGAGAAGCCGGCGTCGTTCGCCAAGACGCTGACGCAGTCGGATGCCAACAACGGCGGG…	MITFADLAEPAPGAERCVDRQLWLACAGGMCTVPPVGAAVYYFPQGHAEHALGLAAPELSAARVPALVPCRVASVRYMADPDTDEVFARIRLVPLRAAEDGDVEEDGAAAGEEHEKPASFAKTLTQSDANNGGGFSVPRYCAETIFPRLDYAADPPVQTVVAKDVHGVAWNFRHIYRGTPRRHLLTTGWSTFVNQKKLVAGDSIVFLRGDGGDLHVGIRRAKRGFCGGGGGAEEASLPGWDQYGGLMRGNASPCAAAKGRGKVRAEDLVEAARLANGGQPFEVVYYPRASTPEFCVRAAAVRAAMRVQWCPGMRFKMAFETEDSSRISWFMGTVASVQVADPIRWPQSPWRLLQVTWDEPDLLQNVKRVSPWLVELVSSMPAINLSSFSPPRKKPRILA…
LOC_Os04g36054.1	OsARF9	ATGGCCGCCGCGATGGAGATGGCGGCGAATCCAGGTGGTTCAGGAACCTGCAGCGATGCACTATTCCGGGAGCTATGGCATGCTTGTGCTGGTCCGTTGGTCACGGTCCCGAAGCGCGGCGAGCGCGTCTACTACTTTCCCCAGGGTCATATGGAACAGCTTGAGGCGTCTACAAACCAGCAGCTTGACCAGTACCTGCCGATGTTCAATCTACCATCCAAGATCCTATGCAGCGTGGTCAACGTAGAACTCCGGGCGGAGGCTGATTCAGATGAAGTTTATGCTCAAATTATGCTGCAACCAGAAGCTGATCAAAGTGAACTCACCAGTCTGGATCCTGAGCTTCAAGATCTTGAGAAATGCACAGCTCATTCCTTTTGCAAGACATTAACAGCTTCA…	MAAAMEMAANPGGSGTCSDALFRELWHACAGPLVTVPKRGERVYYFPQGHMEQLEASTNQQLDQYLPMFNLPSKILCSVVNVELRAEADSDEVYAQIMLQPEADQSELTSLDPELQDLEKCTAHSFCKTLTASDTSTHGGFSVLRRHAEECLPQLDMSQNPPCQELVAKDLHGTEWHFRHIFRGQPRRHLLTTGWSVFVSSKRLVAGDAFIFLRGESGELRVGVRRLMRQVNNMPSSVISSHSMHLGVLATASHAISTGTLFSVFYKPRTSRSEFVVSVNKYLEAKKQNLSVGMRFKMRFEGDEAPERRFSGTIIGIGSVPAMSKSPWADSDWKSLKVQWDEPSAIVRPDRVSPWELEPLDASNPQPPQPPLRNKRARPPASPSVVAELPPSFGLWKPP…
LOC_Os04g43910.1	OsARF10	ATGGAGCTCGCGGGGCCGACGGAAGGCGACGGCGGCGGGTCCGTGGACTCCCAGCTGTGGGCGGCGTGCGCGGGGAGCATGTCGTCGGTGCCGCCCGTGGGCGCGGCGGTGTACTACTTCCCGCAGGGCCACGCGGAGCAGGCGAGCGCGGCCGTGGACCTGTCGTCCGCGCGCGTCCCGCCGCTCGTGCCGTGCCGGGTTGTCGCCGTGCGGTTCATGGCCGACGCGGAGAGCGACGAGGTCTTCGCCAAGATACGCCTCGTCCCGCTACGCCCCGGCGACGCGGTGGTGGACGTGGGCGAGGCGGCCGCGGCCGAGGCGCGGCGGGAGGAGGAGAATAGTAGGCCGAGGCCGACGTCGTTCGCCAAGACGCTGACGCAGTCCGACGCGAACAACGGC…	MELAGPTEGDGGGSVDSQLWAACAGSMSSVPPVGAAVYYFPQGHAEQASAAVDLSSARVPPLVPCRVVAVRFMADAESDEVFAKIRLVPLRPGDAVVDVGEAAAAEARREEENSRPRPTSFAKTLTQSDANNGGGFSVPRFCAETIFPELDYSSEPPVQSVCAKDVHGVEWTFRHIYRGTPRRHLLTTGWSPFVNKKQLTAGDSIVFMRDEGGNIHVGLRRAKRGFCSIGGDDESLSSIPGWDQYRGLMRRNATATATGGRTPPKGKVPPENVLTAATRATTGQPFEVLYYPRASTPEFCVRAAAVRTAMAVQWCPGMRFKMAFETEDSSRISWFMGTVAGVQASDPVRWPQSPWRLLQVTWDEPELLQNVKRVCPWLVELVSSMPNLHLPSFSPPRKK…
LOC_Os04g56850.1	OsARF11	ATGGCGTCCTCGCAGGAGAAGGCCAAGACGGGTGTTCTGAGAAATGCCGCAGCGCTGCTCGACGAAATGCAGCTCATGGGAGAAACACAGGGTGCCAAGAAGGTGATCAACTCGGAGCTCTGGCACGCTTGTGCCGGGCCGCTTGTGTGCTTGCCGCAGCGGGGGAGCCTCGTGTACTACTTCCCTCAGGGGCACAGTGAACAGGTTGCAGCGACAACTAGAAAGATTCCAAATTCCCGCATTCCGAACTACCCAAACCTGCCATCTCAGTTGCTGTGTCAAGTTCACAACATCACCTTGCATGCCGACAAGGACACTGATGAAGTTTATGCACAGATGACCCTTCAGCCAGTAAACTCTGAAACGGATGTATTCCCTATTCCAACTCTTGGTGCTTAT…	MASSQEKAKTGVLRNAAALLDEMQLMGETQGAKKVINSELWHACAGPLVCLPQRGSLVYYFPQGHSEQVAATTRKIPNSRIPNYPNLPSQLLCQVHNITLHADKDTDEVYAQMTLQPVNSETDVFPIPTLGAYTKSKHPTEYFCKNLTASDTSTHGGFSVPRRAAEKLFPQLDYSMQPPNQELIVRDLHDNMWTFRHIYRGQPKRHLLTTGWSLFVGAKRLKAGDSVLFIRDEKSQLLLGVRRATRQQTMLSSSVLSTDSMHIGVLAAAAHAASSGSSFTIYYNPRTSPSPFVIPVARYNKATYMQPSVGMRFAMMFETEESSKRRYTGTVVGISDYDPMRWPNSKWRNLQVEWDEHGYGERPERVSIWDIETPENTLVFPSSTLNSKRQCLPGYGVSV…
LOC_Os04g57610.1	OsARF12	ATGAGCTCGTCGTCGGCGGCCAGCATCGGGCCGCCGCAGCCGCCGCCGCCCCCCGCGCCGCCCGAGGAAGGTGGGTGGCTAGAGAAGAAGTGCCTCAACTCGGAGCTATGGCACGCCTGCGCCGGCCCGCTCGTCTGCCTCCCCACCGTCGGCACGCGCGTCGTCTACTTCCCGCAAGGCCACAGCGAGCAGGTGGCGGCGTCGACGAACAAGGAGGTGGAGGGTCACATCCCGAACTACCCCAACCTGCCGGCGCAGCTGATCTGCCAGCTCCACGATGTCACAATGCATGCGGATGTGGAGACTGACGAGGTGTACGCGCAGATGACGCTCCAGCCACTGAACCCACAGGAGCAGAACGATGCGTACCTTCCCGCGGAGATGGGGATAATGAGCAAG…	MSSSSAASIGPPQPPPPPAPPEEGGWLEKKCLNSELWHACAGPLVCLPTVGTRVVYFPQGHSEQVAASTNKEVEGHIPNYPNLPAQLICQLHDVTMHADVETDEVYAQMTLQPLNPQEQNDAYLPAEMGIMSKQPTNYFCKTLTASDTSTHGGFSVPRRAAERVFPPLDFTQQPPAQELIARDIHDIEWKFRHIFRGQPKRHLLTTGWSVFVSAKRLVAGDSVLFIWNEKNQLLLGIRRASRPQTVMPSSVLSSDSMHIGLLAAAAHAAATNSRFTIFYNPRASPSEFVIPLSKYIKAVFHTRISVGMRFRMLFETEESSVRRYMGTITEVSDADPVRWPSSYWRSVKVGWDESTAGERPPRVSLWEIEPLTTFPMYPSLFPLRVKHPWYSGVASLHDD…
LOC_Os04g59430.1	OsARF13	ATGGCGCGCCCGCCAGCCGCCACCGCTCCGCCTCCTCCTCCGCCGCCGCCGCCACCGCCACCGCCACCGATCGACCGCCTCGTCTGGCTCGCCTGCGCCGCCCCGCTGTCCCGCATCCCCGTCGTCGGCACCCAGGTCTCCTACTTCCCAGAGGGCCACGCCGAGCAGTGTCCCGCCCCTCTCCCGGATCCGCTCCCCTCCGCCCACCGATTCTTCCTCTGCACCATCACCGCCGTCGACCTCTCCGCCGACACCACCACCGGCGAGCCCTACGCCACCATCTCCCTCCTCCCTCTTCGCCACGACGCCCCCGCCCCCGCCCCCGCCCCCGCCCCCGCCGCCGCCGAATTAGCAGAAGCAGAATCACAGGAGTTCCGCTACTACGCCAAGCAGCTGACG…	MARPPAATAPPPPPPPPPPPPPPIDRLVWLACAAPLSRIPVVGTQVSYFPEGHAEQCPAPLPDPLPSAHRFFLCTITAVDLSADTTTGEPYATISLLPLRHDAPAPAPAPAPAAAELAEAESQEFRYYAKQLTQSDANNGGGFSVPRLCADHIFPALNLDDDPPVQSLTMGDLQGDSWEFRHIYRGTPRRHLLTTGWSKFVNAKQLVAGDTVVFMWCGAPAPERKLLVGVRRAARYSGESACNARGRVQPQEVMEAVRLAAEQAAFRVTYYPRHGAGEFVVPRVEVDKGLTTPWRCGMQVRAQVMEAEDTRRLAWLNGTLTNLRHQQIWRTLEVEWDASAASSSMKNRFVNPWQVQPVDFPPLPMGLKISNNNISAPVCNGDSLLVPPILMHPQPQPPA…
LOC_Os05g43920.1	OsARF14	ATGGGGATTGACCTGAACACGGTGGAGGAGGAAGCGGAGGAGGGGGCGGCGGCGGCGGTGTGCGGGGAGCTGTGGCACGCGTGCGCGGGGCCAGGGGTGGCGCTGCCGCGGCGCGGCAGCGCGCTCGTGTACCTGCCGCAGGCGCACCTCGCCGCGGACGGCGGCGGCGGCGAGGTGCCGCCTGCCGGCGCCGCGGCCGTGCCCCCGCACGTCGCGTGCCGCGTCGTCGGCGTCGAGCTGCGCGCGGACGCGGCGACGGACGAGGTGTACGCGCGGCTCGCGTTGGTGGCGGAGGGCGAGATGTTGCAGCGGAACTTCCGCGAGGGTGGAGGTGAAGATGGTGCAGGGGAGATGGAGGGTTGTGATGCAGAAAAGAAGCCCCGGATGCCACACATGTTC…	MGIDLNTVEEEAEEGAAAAVCGELWHACAGPGVALPRRGSALVYLPQAHLAADGGGGEVPPAGAAAVPPHVACRVVGVELRADAATDEVYARLALVAEGEMLQRNFREGGGEDGAGEMEGCDAEKKPRMPHMFCKTLTASDTSTHGGFSVPRRAAEDCFPPLVIHLKEKLVTFNDYKTVRPSQELIAVDLHGTQWKFRHIYRGQPRRHLLTIGWSSFVNRKKLVSGDAVLFLRGDDGQLRLGVRRAVQLRNEALFEPVNSSDSKLRILSSVASSLENKSVFHICFNPRSGASEFIVPYWRLLKSLNHPFSIGMRFRVCYESEDANERSAGLISGISEVDPIRWPGSRWKCLLVRWDDSTDSSHQNRVSPWEIERVGGSVSVTHSLSSGSKRTKLHFPQG…
LOC_Os05g48870.1	OsARF15	ATGACCGGGATCGACCTCAACACCGTCGAGGAGGACGAGGAGGAGGCGGCGGAGGAGGTGGCGGCGAACGGCTCGTCTCCGGCTCCGGCGAGGGCGGGCGCGGTGTGCCTCGAGCTGTGGCACGCCTGCGCCGGGCCCGTGGCGCCGCTGCCGAGGAAAGGGGGCGTCGTCGTGTACCTGCCGCAGGGGCATCTCGAGCACCTCGGCGACGCGCCCGCGGCGGCGGCGGCCGCGGCCGCCGTGCCGCCGCACGTCTTCTGCCGCGTCGTCGACGTCACCCTCCTCGCGGACGCGGCGACCGACGAGGTGTACGCGCAGCTCTCGCTTGTCCCGGAGAAGGAGGAGGTGGCGAGGCGGGCGGACGACGGCGAGGGCGAGGACGGGGACGGCATGAAGCAG…	MTGIDLNTVEEDEEEAAEEVAANGSSPAPARAGAVCLELWHACAGPVAPLPRKGGVVVYLPQGHLEHLGDAPAAAAAAAAVPPHVFCRVVDVTLLADAATDEVYAQLSLVPEKEEVARRADDGEGEDGDGMKQRFARMPHMFCKTLTASDTSTHGGFSVPRRAAEDCFPPLDYSQQRPSQELVAKDLHSTEWRFRHIYRGQPRRHLLTTGWSAFVNKKKLVSGDAVLFLRGDDGELRLGVRRAAQLKNGSAFPALYNQCSNLGTLANVAHAVATESVFNIYYNPRLSQSEFIVPYWKFMKSLSQPFSVGLRFKMRYESEDATERRYTGIITGSGDTDPMWHGSKWKCLLVRWDDDAEFRRPNRVSPWEIELTSSVSGSHLSTPHSKRLKPCLPHVNPEY…
LOC_Os06g09660.1	OsARF16	ATGAAGGATCAGGGATCATCCGGTGTGTCTCCCGCCCCAGGGGAAGGGGAGAAGAAAGCCATCAATTCGGAGCTATGGCATGCTTGTGCCGGGCCTCTTGTGTCGCTGCCGCCGGTGGGCAGTCTCGTCGTGTACTTCCCTCAGGGTCATAGCGAGCAGGTTGCTGCTTCCATGCACAAGGAGCTGGACAACATCCCTGGTTATCCCTCTCTTCCGTCTAAGCTGATCTGCAAACTTCTGAGTCTCACCTTACATGCAGATTCTGAAACTGATGAAGTTTATGCTCAGATGACACTTCAACCAGTCAATAAATATGATCGAGATGCAATGCTGGCATCTGAACTGGGCCTGAAGCAAAACAAGCAACCAGCGGAGTTCTTTTGCAAAACGCTGACGGCG…	MKDQGSSGVSPAPGEGEKKAINSELWHACAGPLVSLPPVGSLVVYFPQGHSEQVAASMHKELDNIPGYPSLPSKLICKLLSLTLHADSETDEVYAQMTLQPVNKYDRDAMLASELGLKQNKQPAEFFCKTLTASDTSTHGGFSVPRRAAEKIFPPLDFTMQPPAQELIAKDLHDISWKFRHIYRGQPKRHLLTTGWSVFVSTKRLLAGDSVLFIRDEKSQLLLGIRRATRPQPALSSSVLSSDSMHIGILAAAAHAAANSSPFTIFYNPRASPSEFVIPLAKYNKALYTQVSLGMRFRMLFETEDSGVRRYMGTITGIGDLDPVRWKNSHWRNLQVGWDESTASERRTRVSIWEIEPVATPFYICPPPFFRPKLPKQPGMPDDENEVESAFKRAMPWLA…
LOC_Os06g46410.1	OsARF17	ATGAGGCTTTCGTCGTCGTCCGGCAGCGTCCTCCCGGCTCAGGCGGCGTCGCCGGAAGCTGTAGAAGAACAAAAATGCCTGAATTCGGAGCTCTGGCATGCGTGTGCCGGTCCCCTTGTTTCGTTGCCTGCAGTGGGTAGCCGAGTGGTTTATTTCCCACAGGGTCACAGCGAACAGGTAGCTGCATCAACAAATAAAGAAATGGAGTCTCAGATCCCCAATTATCCTAACTTGCCTCCACAACTTATTTGCCAACTTCACAATGTGACGATGCATGCAGATGCAGAAACAGATGAGGTTTACGCTCAGATGACGCTACAACCACTTAGCCCGCAAGAGCTCAAGGACCCATATCTACCAGCTGAATTAGGTTCTGCCAACAAACAGCCAACGAATTAT…	MRLSSSSGSVLPAQAASPEAVEEQKCLNSELWHACAGPLVSLPAVGSRVVYFPQGHSEQVAASTNKEMESQIPNYPNLPPQLICQLHNVTMHADAETDEVYAQMTLQPLSPQELKDPYLPAELGSANKQPTNYFCKTLTASDTSTHGGFSVPRRAAEKVFPPLDFTQQPPAQELIAKDLHGNEWKFRHIFRGQPKRHLLTTGWSVFVSAKRLVAGDSVLFIWNDNNQLLLGIRRANRPQTVMPSSVLSSDSMHIGLLAAAAHAASTNSRFTIFYNPRASPSEFVIPLSKYVKAVYHTRISVGMRFRMLFETEESSVRRYMGTITGISDLDAARWPNSHWRSVKVGWDESTAGERQPRVSLWEIEPLTTFPMYPSPFPLRLKRPWPTGLPSLHGGKDDDL…
LOC_Os06g47150.1	OsARF18	ATGATAACTTTCGTGGATTCCGCGGCGAAGGAGCGGGAGCGGGAGAGTGACAAGTGCTTGGACCCGCAGCTGTGGCACGCCTGCGCCGGCGGCATGGTCCAGATGCCGCCGGTGAGCTCCAAGGTGTACTACTTCCCGCAAGGCCACGCCGAGCACGCGCAGGGGCATGGCCCCGTCGAGTTCCCGGGCGGGCGCGTCCCGGCGCTCGTGCTCTGCCGCGTCGCGGGCGTCAGGTTCATGGCCGATCCGGACACCGACGAGGTGTTCGCCAAGATCCGCCTCGTCCCCGTCCGCGCCAACGAGCAGGGCTACGCCGGTGACGCCGACGACGGCATTGGCGCCGCCGCGGCCGCGGCGGCGCAGGAGGAGAAGCCCGCGTCGTTCGCCAAGACGCTCACG…	MITFVDSAAKERERESDKCLDPQLWHACAGGMVQMPPVSSKVYYFPQGHAEHAQGHGPVEFPGGRVPALVLCRVAGVRFMADPDTDEVFAKIRLVPVRANEQGYAGDADDGIGAAAAAAAQEEKPASFAKTLTQSDANNGGGFSVPRYCAETIFPRLDYSADPPVQTVLAKDVHGVVWKFRHIYRGTPRRHLLTTGWSTFVNQKKLVAGDSIVFMRTENGDLCVGIRRAKKGGVGGPEFLPPPPPPPPTPAAGGNYGGFSMFLRGDDDGNKMAAAARGKVRARVRPEEVVEAANLAVSGQPFEVVYYPRASTPEFCVKAGAVRAAMRTQWFAGMRFKMAFETEDSSRISWFMGTVSAVQVADPIRWPNSPWRLLQVSWDEPDLLQNVKRVSPWLVELVS…
LOC_Os06g48950.1	OsARF19	ATGATGAAGCAGGCGCAGCAGCAGCCGCCGCCGCCACCGGCGAGCTCTGCGGCGACGACGACCACCGCGATGGCAGCCGCTGCGGCGGCGGCGGTGGTGGGGAGCGGGTGCGAAGGGGAGAAGACGAAGGCGCCGGCGATCAACTCGGAGCTGTGGCACGCCTGCGCGGGGCCGCTGGTGTCGCTGCCGCCGGCGGGCAGCCTCGTCGTCTACTTCCCCCAGGGCCACAGCGAGCAGGCGGACCCAGAAACAGATGAAGTGTATGCACAAATGACTCTTCAGCCAGTTACTTCATATGGGAAGGAGGCCCTGCAGTTATCAGAGCTTGCACTCAAACAAGCGAGACCACAGACAGAATTCTTTTGCAAGACACTGACTGCAAGTGATACAAGTACTCAT…	MMKQAQQQPPPPPASSAATTTTAMAAAAAAAVVGSGCEGEKTKAPAINSELWHACAGPLVSLPPAGSLVVYFPQGHSEQADPETDEVYAQMTLQPVTSYGKEALQLSELALKQARPQTEFFCKTLTASDTSTHGGFSVPRRAAEKIFPPLDFSMQPPAQELQARDLHDNVWTFRHIYRGQPKRHLLTTGWSLFVSGKRLFAGDSVIFVRDEKQQLLLGIRRANRQPTNISSSVLSSDSMHIGILAAAAHAAANNSPFTIFYNPRASPTEFVIPFAKYQKAVYGNQISLGMRFRMMFETEELGTRRYMGTITGISDLDPVRWKNSQWRNLQVGWDESAAGERRNRVSIWEIEPVAAPFFICPPPFFGAKRPRQLDDESSEMENLLKRAMPWLGEEICIKD…
LOC_Os07g08520.1	OsARF20	ATGGCGCAGCCGCCTGACGCCGCCGCCGCCGCCGCCGTCCCGCCGCCGGTAGTCATCGACCGGGATGTCTGGCACGCCTGCGCCGTCCCGTACTCCGGCGTCCTCCCCGGCGTCGGCACACTGGTCTACTACATCCCCCATGGCCACATCGAACAGTGCGCCGAGGATCCCGCGCTGCTGCTCTCCCGCCTCCCGGACCCCATCCACCCCGTGCCCTGCACCGTTGCCGACCTCGTCCTCGACGTCGACGCCGAGAGCGGCGAGGCGTACGCCACCATCTCCCTCCTTCCAGGCAGCCACGACGACACGACCGCGCGGCGCCAGGTCCCCGCCCACGGCGAGCCGGGGTTCCGCTTCTTCGAGAAGCAGCTGTCGCCGGCCGACGTCACCAGCAACGCC…	MAQPPDAAAAAAVPPPVVIDRDVWHACAVPYSGVLPGVGTLVYYIPHGHIEQCAEDPALLLSRLPDPIHPVPCTVADLVLDVDAESGEAYATISLLPGSHDDTTARRQVPAHGEPGFRFFEKQLSPADVTSNALVLPAGAEHVLPPLDIAAYQTARLFDVRDLRGKRFEFVHIWDKKRCRYMLGDLGVNDNDGWRGFVKAKRLATRDTVVFMRRGGGDGDGDGELLVGVRRAPRARGGHHPRPGVEDNKVVSEVWLAMQGVTPFEVTYYPREGTFEFVVSRDEYIGFSFSPFYPFVPGTTVHLRMNPLQIAQSISGTVRTFDHLRPWRMLEVDWDQAASPISYRIHRQVNSWQVLRQPQPAATTSAVRIRDAIVATPQVQIMALPRPPPPTTTTGMVPS…
LOC_Os08g40900.1	OsARF21	ATGGCGAGCTCCGGCGGAGGGGGTGGTGGTGGGGAGGAGGGGGAGGGCAGGGGGGCGACCAAGGTGAACCAGGAGCTGTGGTACGCGTGCGCGGGGCCGCTCGTCTCGCTGCCGCCGCAGGGGAGCCTCATCGTCTACTTCCCCCAGGGTCACAGCGAGCAGGTTGCAGCATCTATGCGAAAGGACGCAGATGCGCAAATTCCAAGCTATCCAAATCTTCCATCAAAGCTGATATGCATCCTCCACAGTGTCACCATGCTTGCTGATCCTGACACAGATGAGGTTTATGCTCGAATGACTCTCCAGCCAGTTAGCAATGTGACCCAGTGTGACAAGGAGACATTGCTAGCATCAGAGCTTGCGCTGAAGCAAACCAGGCCACAAACAGAATTCTTTTGC…	MASSGGGGGGGEEGEGRGATKVNQELWYACAGPLVSLPPQGSLIVYFPQGHSEQVAASMRKDADAQIPSYPNLPSKLICILHSVTMLADPDTDEVYARMTLQPVSNVTQCDKETLLASELALKQTRPQTEFFCKTLTASDTSTHGGFSVPRRAAERIFPRLDFSMQPPAQELQARDLHDNVWTFRHIYRGQPKRHLLTTGWSLFVSGKRLLAGDSVLFIRDAKQQLLLGIRRANRQPTNLSSSVLSSDSMHIGILAAAAHAAANNSQFTIYYNPRASTSEFVIPFAKYQKAVYGNQLSLGMRFRMMFETEESGTRRYMGTITGISDLDPVRWKTSHWRNIQVAWDEAAPTERRTRVSLWEIEPIIAPFFIYPSPLFTAKRPRLPGMTDDETEMDGLLKR…
LOC_Os10g33940.1	OsARF22	ATGAAGGAGGTGGGGGAGGTGGAGGAGGTGAGGTGCTTGGACCCGCAGCTATGGCACGCGTGCGCGGGCGGGATGGTGCAGATGCCGGCGCCGCGTTCCCGGGTGTACTACTTCGCGCAGGGCCACGCCGAGCACGCCGACGGCGGAGGCGGGGCGGCGGCGGCGGCCGCGGAGCTGGGGCCGCGCGCGCTCCCGCCGCTCGTGCTCTGCCGCGTCGAAGGGGTCCAGTTCCTGGCCGATCGGGACTCCGACGAGGTGTACGCCAAGATCCGCCTCGCGCCGGTCGCCCCCGGGGAGGCCGAGTTCCGGGAGCCCGACGAGCTCTGCCCGCTCGGCGCCGCCGGCGACGCGGCGGAGCCGTCGCCGGAGAAGCCGACCTCGTTCGCCAAGACGCTCACG…	MKEVGEVEEVRCLDPQLWHACAGGMVQMPAPRSRVYYFAQGHAEHADGGGGAAAAAAELGPRALPPLVLCRVEGVQFLADRDSDEVYAKIRLAPVAPGEAEFREPDELCPLGAAGDAAEPSPEKPTSFAKTLTQSDANNGGGFSVPRYCAETIFPKLDYRADPPVQTVLAKDVHGVVWKFRHIYRGTPRRHLLTTGWSTFVNQKKLVAGDSIVFLRTRHGELCVGIRRAKRMACGGMECMSGWNAPGYGGGGFSAFLKEEESKLMKGHGGGGYMKGKGKVRMADVVEAASLASSGQPFEVAYYPRASTPDFVVKAASVQAAMRIQWCSGMRFKMAFETEDSSRISWFMGTISSVQVADPNRWPNSPWRLLQVTWDEPDLLQNVKCVSPWLVELVSSIPP…
LOC_Os11g32110.1	OsARF23	ATGGCGACGGCGGAGGTCGGCGGCGGCGGCGGTGAGGGGGATGCTGCTGCCGCGGCGGTGGCGCGAGCAGGCGGCGGCGGCGGAGGAGGAGGAGGAGGAGGGGAGGACGCGCTGTTCACGGAGCTGTGGAGCGCGTGCGCGGGGCCGCTGGTGACGGTGCCGAGGGTTGGGGAGAAGGTGTTCTACTTCCCGCAGGGGCACATCGAGCAGGTGGAGGCCTCGACCAACCAGGTAGGCGAGCAGCGGATGCAGTTGTACAATCTCCCATGGAAGATCCTGTGTGAGGTTATGAACGTTGAGCTGAAGGCCGAGCCAGACACCGACGAGGTTTATGCTCAGCTCACTCTGCTTCCTGAATCGAAGCAACAAGAAGATAACGGCTCTACTGAGGAGGAGGTG…	MATAEVGGGGGEGDAAAAAVARAGGGGGGGGGGGEDALFTELWSACAGPLVTVPRVGEKVFYFPQGHIEQVEASTNQVGEQRMQLYNLPWKILCEVMNVELKAEPDTDEVYAQLTLLPESKQQEDNGSTEEEVPSAPAAGHVRPRVHSFCKTLTASDTSTHGGFSVLRRHADECLPPLDMSRQPPTQELVAKDLHGVEWRFRHIFRGQPRRHLLQSGWSVFVSAKRLVAGDAFIFLRGENGELRVGVRRAMRQQTNVPSSVISSHSMHLGVLATAWHAVNTGTMFTVYYKPRTSPAEFVVPYDRYMESLKQNYSIGMRFKMRFEGEEAPEQRFTGTIVGMGDSDPAGWPESKWRSLKVRWDEASSIPRPERVSPWQIEPAVSPPPVNPLPVPRTKRLRP…
LOC_Os12g29520.1	OsARF24	ATGGCTGCTGCAGCGACGGCGGCGGCCTCGCCGGTTGAGGGGCTCACCGGCGGCGGCGGCGGTGGTGGTGGAGGAGTGGACGGGCTGTTCGTGGAGCTGTGGCGCGCGTGCGCGGGGCCGCTGGTGACGGTGCCCGCCGTCGGGGAGAGGGTCTTCTACCTCCCGCAGGGCCACATCGAGCAGGTGGAGGCATCGACGAACCAGGTCGCCGAGCAGCAGGGGGCTCCGCTCTACAATCTGCCATGGAAGATCCCGTGCAAGGTCATGAACGTCGAGCTCAAGGCTGAGCCTGATACGGATGAGGTGTATGCGCAGCTCACCCTGCTTCCGGAGAAGCAGCAGGATGGGAATGGGAGTGGTAACGGGAATGTGTCCAAAGACAAGGTGGAGGAGGAAGAG…	MAAAATAAASPVEGLTGGGGGGGGGVDGLFVELWRACAGPLVTVPAVGERVFYLPQGHIEQVEASTNQVAEQQGAPLYNLPWKIPCKVMNVELKAEPDTDEVYAQLTLLPEKQQDGNGSGNGNVSKDKVEEEEVVPPAATERPRVHSFCKTLTASDTSTHGGFSVLRRHADECLPPLDMSQHPPTQELVAKDLHGVEWRFRHIFRGQPRRHLLQSGWSVFVSAKRLVAGDAFIFLRGENGELRVGVRRAMRQQANIPSSVISSHSMHLGVLATAWHAVNTGTMFTVYYKPRTSPSEFVVPRDLYKESLKRNHSIGMRFKMTFEGEEAAEQRFTGTIVGVGDSDPSGWADSKWRSLKVRWDEAASVPRPDRVSPWQIEPANSPSPVNPLPAPRTKRARPN…
LOC_Os12g41950.1	OsARF25	ATGAAGCTCTCTCCGCCGGCGTCGGCGGATATGCCGCAGGCCTTGCCGGAGAACGACGGGGAACAAAGATGTCTGAACTCGGAGCTGTGGCATGCATGCGCTGGGCCCCTTGTGTCTTTGCCAGTGGTCAGGAGCAGGGTCGTCTACTTTCCACAGGGCCATAGCGAGCAGGTTGCGGCATCAACTAATAAGGAAGTTGATGCTCAAATCCCAAATTATCCAAACTTACCTCCTCAGTTAATCTGCCAGCTTCATAATGTCACCATGCATGCTGATGCAGAGACAGATGAAGTTTATGCTCAGATGACATTGCAACCATTGAGCCCGGAAGAGCAAAAGGAGCCTTTCCTTCCAATGGAGTTGGGTGCTGCTAGCAAGCAACCCACTAATTACTTCTGC…	MKLSPPASADMPQALPENDGEQRCLNSELWHACAGPLVSLPVVRSRVVYFPQGHSEQVAASTNKEVDAQIPNYPNLPPQLICQLHNVTMHADAETDEVYAQMTLQPLSPEEQKEPFLPMELGAASKQPTNYFCKTLTASDTSTHGGFSVPRRAAEKVFPPLDFSQQPPAQELIARDLHDNEWKFRHIFRGQPKRHLLTTGWSVFVSAKRLVAGDSVIFIWNDNNQLLLGIRRANRQQTVMPSSVLSSDSMHIGLLAAAAHAAATNSRFTIFYNPRASPSEFVIPLAKYVKAVYHTRVSVGMRFRMLFETEESSVRRYMGTITSISDLDSVRWPNSHWRSVKVGWDESTTGDKQPRVSLWEIEPLTTFPMYPSAFPLRLKRPWASGLPMHGMFNGGGNDD…

## Sheet: Arabidopsis
Table S1. The sequences of ARF in Arabidopsis
Gene ID	Rename	CDS	Amino acid squence
AT1G59750.1	AtARF1	ATGGCAGCTTCCAATCATTCATCTGGTAAACCTGGAGGAGTTTTAAGTGATGCTTTATGTAGGGAGCTCTGGCATGCCTGTGCTGGACCTCTTGTAACCCTACCTCGTGAAGGGGAACGAGTTTATTATTTCCCTGAAGGCCACATGGAGCAGCTCGAGGCATCAATGCACCAAGGTTTGGAGCAACAGATGCCTTCCTTCAACCTCCCATCTAAGATCCTCTGTAAAGTTATCAACATCCAGCGCAGGGCAGAGCCCGAGACTGACGAAGTATATGCGCAAATAACCTTATTGCCAGAACTGGATCAAAGCGAACCCACTAGCCCAGATGCCCCTGTTCAAGAACCTGAAAAGTGCACCGTACATTCATTTTGCAAGACACTAACTGCTTCAGACACA…	MAASNHSSGKPGGVLSDALCRELWHACAGPLVTLPREGERVYYFPEGHMEQLEASMHQGLEQQMPSFNLPSKILCKVINIQRRAEPETDEVYAQITLLPELDQSEPTSPDAPVQEPEKCTVHSFCKTLTASDTSTHGGFSVLRRHADDCLPPLDMSQQPPWQELVATDLHNSEWHFRHIFRGQPRRHLLTTGWSVFVSSKKLVAGDAFIFLRGENEELRVGVRRHMRQQTNIPSSVISSHSMHIGVLATAAHAITTGTIFSVFYKPRTSRSEFIVSVNRYLEAKTQKLSVGMRFKMRFEGEEAPEKRFSGTIVGVQENKSSVWHDSEWRSLKVQWDEPSSVFRPERVSPWELEPLVANSTPSSQPQPPQRNKRPRPPGLPSPATGPSGPVTPDGVWKSP…
AT5G62000.1	AtARF2	ATGGCGAGTTCGGAGGTTTCAATGAAAGGTAATCGTGGAGGAGATAACTTCTCCTCCTCTGGTTTTAGTGACCCTAAGGAGACTAGAAATGTCTCCGTCGCCGGCGAGGGGCAAAAAAGTAATTCTACCCGATCCGCTGCGGCTGAGCGTGCTTTGGACCCTGAGGCTGCTCTTTACAGAGAGCTATGGCACGCTTGTGCTGGTCCGCTTGTGACGGTTCCTAGACAAGACGACCGAGTCTTCTATTTTCCTCAAGGACACATCGAGCAGGTGGAGGCTTCGACGAACCAGGCGGCAGAACAACAGATGCCTCTCTATGATCTTCCGTCAAAGCTTCTCTGTCGAGTTATTAATGTAGATTTAAAGGCAGAGGCAGATACAGATGAAGTTTATGCGCAG…	MASSEVSMKGNRGGDNFSSSGFSDPKETRNVSVAGEGQKSNSTRSAAAERALDPEAALYRELWHACAGPLVTVPRQDDRVFYFPQGHIEQVEASTNQAAEQQMPLYDLPSKLLCRVINVDLKAEADTDEVYAQITLLPEANQDENAIEKEAPLPPPPRFQVHSFCKTLTASDTSTHGGFSVLRRHADECLPPLDMSRQPPTQELVAKDLHANEWRFRHIFRGQPRRHLLQSGWSVFVSSKRLVAGDAFIFLRGENGELRVGVRRAMRQQGNVPSSVISSHSMHLGVLATAWHAISTGTMFTVYYKPRTSPSEFIVPFDQYMESVKNNYSIGMRFKMRFEGEEAPEQRFTGTIVGIEESDPTRWPKSKWRSLKVRWDETSSIPRPDRVSPWKVEPALAPP…
AT2G33860.1	AtARF3	ATGGGTGGTTTAATCGATCTGAACGTGATGGAGACGGAGGAAGACGAAACGCAAACGCAAACACCGTCTTCAGCTTCTGGGTCTGTCTCTCCTACTTCGTCTTCTTCAGCTTCTGTGTCTGTGGTGTCTTCGAATTCTGCTGGTGGAGGGGTTTGTTTGGAGCTGTGGCATGCTTGTGCTGGACCCCTTATCTCTCTACCAAAAAGAGGAAGCCTTGTGTTGTATTTCCCTCAGGGACATTTGGAACAAGCCCCCGATTTCTCCGCCGCGATTTACGGGCTCCCTCCTCACGTGTTCTGTCGTATTCTCGATGTTAAGCTTCACGCAGAGACGACTACAGATGAAGTTTATGCTCAAGTCTCTCTTCTTCCTGAGTCAGAGGACATTGAGAGGAAGGTG…	MGGLIDLNVMETEEDETQTQTPSSASGSVSPTSSSSASVSVVSSNSAGGGVCLELWHACAGPLISLPKRGSLVLYFPQGHLEQAPDFSAAIYGLPPHVFCRILDVKLHAETTTDEVYAQVSLLPESEDIERKVREGIIDVDGGEEDYEVLKRSNTPHMFCKTLTASDTSTHGGFSVPRRAAEDCFPPLDYSQPRPSQELLARDLHGLEWRFRHIYRGQPRRHLLTTGWSAFVNKKKLVSGDAVLFLRGDDGKLRLGVRRASQIEGTAALSAQYNQNMNHNNFSEVAHAISTHSVFSISYNPKASWSNFIIPAPKFLKVVDYPFCIGMRFKARVESEDASERRSPGIISGISDLDPIRWPGSKWRCLLVRWDDIVANGHQQRVSPWEIEPSGSISNSGSF…
AT5G60450.1	AtARF4	ATGGAATTTGACTTGAATACTGAGATTGCGGAGGTGGAAGAGGAGGAGAATGATGATGTAGGAGTAGGAGTAGGAGGAGGAACAAGAATTGACAAGGGTAGGCTTGGAATTTCACCATCTTCTTCTTCTTCATGCTCTTCCGGATCATCATCGTCATCATCTTCTACAGGCTCTGCATCTTCCATTTACTCTGAGCTTTGGCATGCTTGTGCTGGTCCTCTCACTTGTCTTCCCAAGAAAGGCAATGTAGTTGTCTATTTCCCTCAAGGTCATTTGGAGCAAGATGCTATGGTTTCATATTCGTCTCCTCTTGAAATCCCCAAATTTGACCTTAATCCCCAAATCGTCTGCAGGGTGGTTAATGTCCAGTTGCTTGCTAATAAGGACACCGATGAGGTC…	MEFDLNTEIAEVEEEENDDVGVGVGGGTRIDKGRLGISPSSSSSCSSGSSSSSSSTGSASSIYSELWHACAGPLTCLPKKGNVVVYFPQGHLEQDAMVSYSSPLEIPKFDLNPQIVCRVVNVQLLANKDTDEVYTQVTLLPLQEFSMLNGEGKEVKELGGEEERNGSSSVKRTPHMFCKTLTASDTSTHGGFSVPRRAAEDCFAPLDYKQQRPSQELIAKDLHGVEWKFRHIYRGQPRRHLLTTGWSIFVSQKNLVSGDAVLFLRDEGGELRLGIRRAARPRNGLPDSIIEKNSCSNILSLVANAVSTKSMFHVFYSPRATHAEFVIPYEKYITSIRSPVCIGTRFRMRFEMDDSPERRCAGVVTGVCDLDPYRWPNSKWRCLLVRWDESFVSDHQERV…
AT1G19850.1	AtARF5	ATGATGGCTTCATTGTCTTGTGTTGAAGACAAGATGAAAACAAGTTGTTTGGTTAATGGTGGAGGAACTATAACAACAACAACATCTCAATCTACCTTGCTTGAAGAGATGAAGCTGTTGAAAGACCAGTCAGGTACAAGAAAGCCGGTAATAAACTCGGAGCTATGGCACGCTTGTGCAGGCCCTTTGGTGTGTCTCCCTCAAGTTGGGAGCTTAGTGTATTACTTCTCACAAGGTCATAGCGAGCAGGTTGCTGTTTCAACCAGAAGATCAGCAACAACACAAGTTCCTAATTATCCGAACCTTCCATCTCAGTTGATGTGTCAAGTCCATAATGTTACTCTTCATGCTGACAAAGACAGTGACGAAATCTATGCTCAGATGAGTCTTCAACCTGTT…	MMASLSCVEDKMKTSCLVNGGGTITTTTSQSTLLEEMKLLKDQSGTRKPVINSELWHACAGPLVCLPQVGSLVYYFSQGHSEQVAVSTRRSATTQVPNYPNLPSQLMCQVHNVTLHADKDSDEIYAQMSLQPVHSERDVFPVPDFGMLRGSKHPTEFFCKTLTASDTSTHGGFSVPRRAAEKLFPPLDYSAQPPTQELVVRDLHENTWTFRHIYRGQPKRHLLTTGWSLFVGSKRLRAGDSVLFIRDEKSQLMVGVRRANRQQTALPSSVLSADSMHIGVLAAAAHATANRTPFLIFYNPRACPAEFVIPLAKYRKAICGSQLSVGMRFGMMFETEDSGKRRYMGTIVGISDLDPLRWPGSKWRNLQVEWDEPGCNDKPTRVSPWDIETPESLFIFPSL…
AT1G30330.1	AtARF6	ATGAGATTATCTTCAGCTGGGTTTAATCCTCAACCTCATGAAGGAGAGAAAAGAGTTCTTAATTCTGAGCTCTGGCATGCTTGTGCTGGTCCTCTTGTCTCACTACCTCCTGTTGGAAGCAGAGTTGTGTATTTTCCTCAAGGTCACAGTGAACAGGTTGCTGCTTCGACCAACAAAGAAGTAGATGCTCATATACCAAATTATCCGAGCTTGCATCCGCAGCTTATCTGTCAGCTTCATAATGTTACAATGCATGCTGATGTGGAGACTGATGAAGTCTATGCACAGATGACTTTGCAACCGTTGAATGCGCAAGAGCAAAAAGATCCTTACCTTCCCGCGGAATTAGGTGTCCCAAGTAGACAGCCTACAAACTATTTCTGTAAAACTCTGACTGCT…	MRLSSAGFNPQPHEGEKRVLNSELWHACAGPLVSLPPVGSRVVYFPQGHSEQVAASTNKEVDAHIPNYPSLHPQLICQLHNVTMHADVETDEVYAQMTLQPLNAQEQKDPYLPAELGVPSRQPTNYFCKTLTASDTSTHGGFSVPRRAAEKVFPPLDYSQQPPAQELMARDLHDNEWKFRHIFRGQPKRHLLTTGWSVFVSAKRLVAGDSVLFIWNDKNQLLLGIRRANRPQTVMPSSVLSSDSMHLGLLAAAAHAAATNSRFTIFYNPRASPSEFVIPLAKYVKAVYHTRVSVGMRFRMLFETEESSVRRYMGTITGICDLDPTRWANSHWRSVKVGWDESTAGERQPRVSLWEIEPLTTFPMYPSPFPLRLKRPWPPGLPSFHGLKEDDMGMSMSSP…
AT5G20730.1	AtARF7	ATGAAAGCTCCTTCATCAAATGGAGTTTCTCCTAATCCTGTTGAAGGAGAAAGGAGAAATATAAACTCAGAGCTATGGCACGCTTGTGCTGGGCCATTGATTTCGTTGCCTCCAGCAGGAAGTCTTGTTGTTTACTTCCCTCAAGGTCACAGTGAGCAAGTCGCGGCTTCAATGCAGAAGCAGACTGATTTCATACCAAGTTACCCGAATCTTCCTTCCAAGCTCATATGCATGCTCCACAATGTTACACTGAATGCTGATCCTGAGACGGATGAGGTCTATGCGCAGATGACTCTTCAGCCAGTAAACAAATATGACAGAGATGCATTGCTTGCTTCTGACATGGGTCTTAAGCTAAACAGACAACCTAATGAATTTTTCTGCAAAACCCTCACGGCG…	MKAPSSNGVSPNPVEGERRNINSELWHACAGPLISLPPAGSLVVYFPQGHSEQVAASMQKQTDFIPSYPNLPSKLICMLHNVTLNADPETDEVYAQMTLQPVNKYDRDALLASDMGLKLNRQPNEFFCKTLTASDTSTHGGFSVPRRAAEKIFPALDFSMQPPCQELVAKDIHDNTWTFRHIYRGQPKRHLLTTGWSVFVSTKRLFAGDSVLFIRDGKAQLLLGIRRANRQQPALSSSVISSDSMHIGVLAAAAHANANNSPFTIFYNPRWAAPAEFVVPLAKYTKAMYAQVSLGMRFRMIFETEECGVRRYMGTVTGISDLDPVRWKNSQWRNLQIGWDESAAGDRPSRVSVWDIEPVLTPFYICPPPFFRPRFSGQPGMPDDETDMESALKRAMPWL…
AT5G37020.1	AtARF8	ATGAAGCTGTCAACATCTGGATTGGGTCAACAGGGTCATGAAGGAGAGAAGTGTCTGAATTCTGAGCTATGGCATGCTTGTGCTGGACCATTAGTCTCTCTTCCATCATCTGGTAGTCGAGTTGTTTACTTTCCACAGGGTCACAGTGAACAGGTAGCTGCTACAACTAATAAGGAAGTTGATGGTCACATACCCAATTACCCAAGCCTACCACCACAATTGATATGCCAGCTCCATAATGTTACAATGCATGCAGATGTTGAGACGGATGAAGTCTATGCTCAAATGACACTTCAACCATTGACACCGGAGGAGCAGAAGGAAACATTTGTACCGATTGAGTTGGGGATACCGAGTAAGCAACCTAGTAATTATTTTTGTAAGACTCTCACAGCTAGT…	MKLSTSGLGQQGHEGEKCLNSELWHACAGPLVSLPSSGSRVVYFPQGHSEQVAATTNKEVDGHIPNYPSLPPQLICQLHNVTMHADVETDEVYAQMTLQPLTPEEQKETFVPIELGIPSKQPSNYFCKTLTASDTSTHGGFSVPRRAAEKVFPPLDYTLQPPAQELIARDLHDVEWKFRHIFRGQPKRHLLTTGWSVFVSAKRLVAGDSVIFIRNEKNQLFLGIRHATRPQTIVPSSVLSSDSMHIGLLAAAAHASATNSCFTVFFHPRASQSEFVIQLSKYIKAVFHTRISVGMRFRMLFETEESSVRRYMGTITGISDLDSVRWPNSHWRSVKVGWDESTAGERQPRVSLWEIEPLTTFPMYPSLFPLRLKRPWHAGTSSLPDGRGDLGSGLTWLRG…
AT4G23980.1	AtARF9	ATGGCAAATCGCGGAGGTGAATATCTGTACGATGAGTTATGGAAATTATGCGCGGGACCTCTTGTTGATGTTCCTCAAGCTCAAGAAAGAGTTTATTATTTTCCTCAAGGTCACATGGAACAACTCGAAGCGTCAACGCAACAAGTCGACTTAAATACGATGAAGCCTCTTTTTGTTCTTCCTCCTAAGATTCTCTGCAATGTTATGAACGTTAGTCTTCAGGCGGAGAAAGATACGGATGAGGTCTATGCTCAGATTACTTTGATCCCTGTTGGAACTGAAGTTGATGAACCTATGAGTCCTGATCCCTCTCCTCCTGAGTTGCAAAGGCCGAAAGTTCACTCTTTCAGCAAGGTTTTGACAGCGTCTGATACAAGCACCCATGGTGGCTTTTCTGTT…	MANRGGEYLYDELWKLCAGPLVDVPQAQERVYYFPQGHMEQLEASTQQVDLNTMKPLFVLPPKILCNVMNVSLQAEKDTDEVYAQITLIPVGTEVDEPMSPDPSPPELQRPKVHSFSKVLTASDTSTHGGFSVLRKHATECLPPLDMTQQTPTQELVAEDVHGYQWKFKHIFRGQPRRHLLTTGWSTFVTSKRLVAGDTFVFLRGENGELRVGVRRANLQQSSMPSSVISSHSMHLGVLATARHATQTKTMFIVYYKPRTSQFIISLNKYLEAMSNKFSVGMRFKMRFEGEDSPERRYSGTVIGVKDCSPHWKDSKWRCLEVHWDEPASISRPNKVSPWEIEPFVNSENVPKSVMLKNKRPRQVSEVSALDVGITASNLWSSVLTQPHEFAQSCITSQW…
AT2G28350.1	AtARF10	ATGGAGCAAGAGAAAAGCTTGGATCCACAACTATGGCATGCTTGTGCAGGATCAATGGTTCAAATCCCTTCACTGAATTCAACGGTTTTTTACTTCGCTCAAGGCCACACAGAGCACGCTCACGCGCCTCCTGATTTTCACGCGCCGCGCGTTCCACCTCTTATCCTCTGTCGTGTCGTCTCCGTGAAGTTCCTCGCCGACGCTGAAACAGACGAAGTTTTTGCTAAAATTACGCTTTTGCCACTTCCGGGAAACGACTTGGATCTAGAAAACGACGCCGTTTTGGGTCTAACTCCTCCTTCTTCTGACGGTAACGGTAACGGTAAAGAGAAACCGGCGTCTTTCGCTAAAACGTTAACGCAGTCTGACGCTAATAACGGCGGTGGTTTCTCCGTTCCA…	MEQEKSLDPQLWHACAGSMVQIPSLNSTVFYFAQGHTEHAHAPPDFHAPRVPPLILCRVVSVKFLADAETDEVFAKITLLPLPGNDLDLENDAVLGLTPPSSDGNGNGKEKPASFAKTLTQSDANNGGGFSVPRYCAETIFPRLDYSAEPPVQTVIAKDIHGETWKFRHIYRGTPRRHLLTTGWSTFVNQKKLIAGDSIVFLRSESGDLCVGIRRAKRGGLGSNAGSDNPYPGFSGFLRDDESTTTTSKLMMMKRNGNNDGNAAATGRVRVEAVAEAVARAACGQAFEVVYYPRASTPEFCVKAADVRSAMRIRWCSGMRFKMAFETEDSSRISWFMGTVSAVQVADPIRWPNSPWRLLQVAWDEPDLLQNVKRVSPWLVELVSNMPTIHLSPFSPRKK…
AT2G46530.1	AtARF11	ATGGCGAATGTGGAAGCTGATTTCAGAACATCAGGGTCTAATGATGATGAATTGTACACGGAGCTATGGAAAGCTTGTGCAGGGCCACTTGTGGAAGTTCCTCGTTATGGTGAAAGAGTTTTCTACTTCCCTCAAGGTCACATGGAACAATTGGTTGCTTCGACTAATCAAGGAGTTGTTGATCAAGAGATACCAGTGTTTAATCTTCCTCCAAAGATACTTTGTCGTGTTCTTAGTGTTACGTTAAAAGCAGAACATGAGACCGATGAGGTTTACGCTCAGATCACATTACAACCAGAAGAAGATCAAAGTGAACCAACAAGTCTTGACCCACCTTTAGTAGAACCAGCTAAACCAACGGTTGATTCTTTTGTGAAGATTCTAACAGCTTCAGATACA…	MANVEADFRTSGSNDDELYTELWKACAGPLVEVPRYGERVFYFPQGHMEQLVASTNQGVVDQEIPVFNLPPKILCRVLSVTLKAEHETDEVYAQITLQPEEDQSEPTSLDPPLVEPAKPTVDSFVKILTASDTSTHGGFSVLRKHATECLPSLDMTQPTPTQELVARDLHGYEWRFKHIFRGQPRRHLLTTGWSTFVTSKRLVAGDAFVFLRGETGDLRVGVRRLAKQQSTMPASVISSQSMRLGVLATASHAVTTTTIFVVFYKPRISQFIISVNKYMMAMKNGFSLGMRYRMRFEGEESPERIFTGTIIGSGDLSSQWPASKWRSLQIQWDEPSSIQRPNKVSPWEIEPFSPSALTPTPTQQQSKSKRSRPISEITGSPVASSFLSSFSQSHESNPS…
AT1G34310.1	AtARF12	ATGGAAAGTGGCAACGTTGTGAATGCACAACCTGAATTATCAGGCATAATTGATGGATCCAAGAGCTATGTTTACGAGCAGTTATGGAAACTCTGTGCGGGACCTTTGTGTGATATTCCAAAACTTGGAGAAAAGGTTTATTACTTTCCTCAAGGTCACATAGAGCTTGTTGAGACATCTACAAGAGAAGAGTTGAATGAGTTACAACCAATTTGTGATCTTCCTTCTAAGCTTCAATGTCGTGTTATTGCTATTCATCTTAAGGTGGAAAACAATAGTGATGAGACTTATGCTGAGATCACTTTGATGCCAGATACAACTCAAGTTGTAATCCCTACTCAGAATGAAAATCAATTTAGACCATTAGTTAATTCCTTTACGAAGGTTTTAACGGCCTCA…	MESGNVVNAQPELSGIIDGSKSYVYEQLWKLCAGPLCDIPKLGEKVYYFPQGHIELVETSTREELNELQPICDLPSKLQCRVIAIHLKVENNSDETYAEITLMPDTTQVVIPTQNENQFRPLVNSFTKVLTASDTSAHGGFFVPKKHAIECLPSLDMSQPLPAQELLAIDLHGNQWRFNHNYRGTPQRHLLTTGWNAFTTSKKLVAGDVIVFVRGETGELRVGIRRARHQQGNIPSSIVSIDCMRHGVVASAKHAFDNQCMFTVVYKPRSSKFIVSYDKFLDAVNNKFNVGSRFTMRLEGDDFSERRCFGTIIGVSDFSPHWKCSEWRSLEVQWDEFTSFPGPKKVSPWDIEHLMPAINVPRSFLLKNKRLREVNEIGSSSSHLLPPILTQGQENEQLS…
AT1G34170.1	AtARF13	ATGGAAAATAATGGAGAAATGAATGCACAGCCTGAATTATCAGTTGATATAACCAAGACTTATATGTATGAGAAATTATGGAACATATGTGCTGGACCTTTGTGTGTTCTTCCGAAACCTGGAGAAAAAGTTTATTACTTTCCTCAAGGGCACATCGAGCTCATTGAGAATTCTACAAGAGATGAATTGGATCATATCAGGCCAATTTTTGATCTTCCATCTAAGCTTCGATGTCGTGTTGTGGCTATTGATCGTAAGGTAGACAAAAATACAGATGAAGTCTATGCTCAGATTTCGTTAATGCCTGATACAACAGAAGTTATGACCCATAATACTACTATGGATACTCGAAGACCAATAGTTTATTTTTTTAGTAAAATTTTAACGGCGTCTGACGTC…	MENNGEMNAQPELSVDITKTYMYEKLWNICAGPLCVLPKPGEKVYYFPQGHIELIENSTRDELDHIRPIFDLPSKLRCRVVAIDRKVDKNTDEVYAQISLMPDTTEVMTHNTTMDTRRPIVYFFSKILTASDVSLSGGLIIPKQYAIECFPPLDMSQPISTQNLVAKDLYGQEWSFKHVFRGTPQRHMFTSGGGWSVFATTKRLIVGDIFVLLRGENGELRFGIRRAKHQQGHIPSSVISANCMQHGVIASVVNAFKTKCMFNVVYKPSSSQFVISYDKFVDAMNNNYIVGSRFRMQFEGKDFSEKRYDGTIIGVNDMSPHWKDSEWRSLKVQWDELSPFLRPNQVSPWDIEHLIPSSDISQSSLKKKKHWLQLNEIGATLSNLWTCQEIGQRSMNSPI…
AT1G35540.1	AtARF14	ATGGAAAGTGGCAACGTTGTGAATACACAACCTGAATTATCAGGCATAATTGATGGATCCAAGAGTTATATGTACGAGCAGTTATGGAAACTCTGTGCGGGACCTTTGTGTGATATTCCAAAACTTGGAGAAAAGGTTTATTACTTTCCTCAAGGCCATATAGAGCTTGTTGAGGCATCTACAAGAGAAGAGTTGAATGAGTTACAACCAATTTGTGATTTTCCTTCTAAGCTTCAATGTCGTGTTATTGCTATTCAACTTAAGGTGGAAAACAATAGTGATGAGACTTATGCTGAGATCACTTTGATGCCAGATACAACTCAAGTTGTAATCCCTACTCAGAATCAAAATCAATTTAGGCCATTAGTTAATTCCTTTACGAAGGTTTTAACGGCCTCA…	MESGNVVNTQPELSGIIDGSKSYMYEQLWKLCAGPLCDIPKLGEKVYYFPQGHIELVEASTREELNELQPICDFPSKLQCRVIAIQLKVENNSDETYAEITLMPDTTQVVIPTQNQNQFRPLVNSFTKVLTASDTSVHGGFSVPKKHAIECLPPLDMSQPLPTQEILAIDLHGNQWRFRHIYRGTAQRHLLTIGWNAFTTSKKLVEGDVIVFVRGETGELRVGIRRAGHQQGNIPSSIVSIESMRHGIIASAKHAFDNQCMFIVVYKPRSSQFIVSYDKFLDVVNNKFNVGSRFTMRFEGDDFSERRSFGTIIGVSDFSPHWKCSEWRSLEVQWDEFASFPRPNQVSPWDIEHLTPWSNVSRSSFLKNKRSREVNEIGSSSSHLLPPTLTQGQEIGQQS…
AT1G35520.1	AtARF15	ATGGAAACTGGCAACGTTGTGAATGCACAACCTGAATTATCAGGCATAATTGATAGATCCAAGAGCTATATGTACGAGCAGTTATGGAAACTCTGTGCGGGACCTTTGTGTGATATTCCAAAACTTGGAGAAAAGGTTTATTACTTTCCTCAAGGCAATATAGAGCTTGTTGAGGCATCTACAAGAGAAGAGTTGAATGAGTTACAACCAATTTGTGATCTTCCTTCTAAGCTTCAATGTCGTGTTATTGCAATTCATCTTAAGGTGGAAAACAATAGTGATGAGACTTATGCTAAGATCACTTTGATGCCAGATACAACTGTAAGTGAAAATTTACAAGTTGTAATCCCTACTCAGAATGAAAATCAATTTAGGCCATTAGTTAATTCCTTTACAAAG…	METGNVVNAQPELSGIIDRSKSYMYEQLWKLCAGPLCDIPKLGEKVYYFPQGNIELVEASTREELNELQPICDLPSKLQCRVIAIHLKVENNSDETYAKITLMPDTTVSENLQVVIPTQNENQFRPLVNSFTKVLTASDISANGVFSVPKKHAIECLPPLDMSQPLPAQELLAIDLHGNQWSFRHSYRGTPQRHLLTTGWNEFTTSKKLVKGDVIVFVRGETGELRVGIRRARHQQGNIPSSIVSIDCMRHGVIASAKHAFDNQCMFIVVYKPRSSQFIVSYDKFLDAVNNKFNVGSRFTMRFEGDDLSERRYFGTIIGVSNFSPHWKCSDWRSLEVQWDEFASFLRPNKVSPWEIEHLMPALNVPRSSFLKNKRLREVNEFGSSSSHLLPPILTQGQE…
AT4G30080.1	AtARF16	ATGATAAATGTGATGAATCCAATGAAAGGTGGAACAGAGAAAGGTTTAGATCCTCAGCTATGGCATGCATGTGCTGGTGGTATGGTTCGTATGCCTCCTATGAACTCTAAAGTCTTTTACTTTCCTCAAGGTCACGCCGAAAACGCTTACGATTGTGTCGATTTCGGTAATCTCCCTATTCCTCCCATGGTTTTGTGTCGTGTTTTAGCCATTAAGTATATGGCTGATGCTGAATCTGACGAGGTTTTCGCTAAACTGAGATTGATTCCTTTGAAAGATGATGAGTATGTTGATCACGAGTATGGTGATGGTGAAGATAGTAACGGTTTCGAGAGTAATAGTGAGAAAACGCCTTCGTTTGCTAAGACTTTGACTCAGTCTGATGCTAATAACGGTGGG…	MINVMNPMKGGTEKGLDPQLWHACAGGMVRMPPMNSKVFYFPQGHAENAYDCVDFGNLPIPPMVLCRVLAIKYMADAESDEVFAKLRLIPLKDDEYVDHEYGDGEDSNGFESNSEKTPSFAKTLTQSDANNGGGFSVPRYCAETIFPRLDYNAEPPVQTILAKDVHGDVWKFRHIYRGTPRRHLLTTGWSNFVNQKKLVAGDSIVFMRAENGDLCVGIRRAKRGGIGNGPEYSAGWNPIGGSCGYSSLLREDESNSLRRSNCSLADRKGKVTAESVIEAATLAISGRPFEVVYYPRASTSEFCVKALDARAAMRIPWCSGMRFKMAFETEDSSRISWFMGTVSAVNVSDPIRWPNSPWRLLQVAWDEPDLLQNVKRVNPWLVELVSNVHPIPLTSFSPP…
AT1G77850.1	AtARF17	ATGTCACCGCCGTCGGCAACCGCCGGTGACATCAACCACCGTGAAGTAGACCCGACGATCTGGCGCGCTTGTGCTGGAGCCTCCGTCCAGATCCCTGTCCTTCACTCTAGGGTTTACTACTTTCCACAAGGTCACGTTGAGCACTGTTGCCCTCTCCTCTCTACTCTTCCTTCCTCCACCTCGCCGGTTCCATGTATCATCACTTCAATTCAGTTGCTCGCCGATCCGGTCACCGACGAGGTCTTTGCTCACCTTATTCTTCAACCGATGACGCAGCAGCAGTTTACTCCGACTAATTATTCACGATTCGGCAGATTCGATGGCGATGTTGATGATAACAACAAGGTGACTACCTTCGCCAAAATTCTCACGCCTTCTGATGCTAACAATGGAGGTGGC…	MSPPSATAGDINHREVDPTIWRACAGASVQIPVLHSRVYYFPQGHVEHCCPLLSTLPSSTSPVPCIITSIQLLADPVTDEVFAHLILQPMTQQQFTPTNYSRFGRFDGDVDDNNKVTTFAKILTPSDANNGGGFSVPRFCADSVFPLLNFQIDPPVQKLYVTDIHGAVWDFRHIYRGTPRRHLLTTGWSKFVNSKKLIAGDSVVFMRKSADEMFIGVRRTPISSSDGGSSYYGGDEYNGYYSQSSVAKEDDGSPKKTFRRSGNGKLTAEAVTDAINRASQGLPFEVVFYPAAGWSEFVVRAEDVESSMSMYWTPGTRVKMAMETEDSSRITWFQGIVSSTYQETGPWRGSPWKQLQITWDEPEILQNVKRVNPWQVEIAAHATQLHTPFPPAKRLKYPQ…
AT3G61830.1	AtARF18	ATGGCGAGTGTTGAAGGTGATGATGATTTCGGAAGTTCTTCGTCAAGGTCTTATCAAGATCAACTATACACAGAGCTATGGAAAGTTTGTGCAGGTCCATTAGTGGAAGTTCCTCGTGCTCAAGAGAGAGTTTTCTACTTCCCTCAGGGTCACATGGAACAACTTGTGGCGTCAACTAATCAAGGAATCAATTCAGAAGAAATACCTGTTTTTGATCTTCCTCCAAAGATACTTTGTCGAGTTCTTGATGTCACTTTAAAGGCGGAGCATGAAACAGATGAGGTTTACGCTCAGATCACATTACAACCAGAGGAAGATCAAAGTGAACCAACAAGTCTTGATCCACCTATTGTTGGACCAACTAAGCAAGAGTTTCATTCGTTTGTTAAGATTTTAACG…	MASVEGDDDFGSSSSRSYQDQLYTELWKVCAGPLVEVPRAQERVFYFPQGHMEQLVASTNQGINSEEIPVFDLPPKILCRVLDVTLKAEHETDEVYAQITLQPEEDQSEPTSLDPPIVGPTKQEFHSFVKILTASDTSTHGGFSVLRKHATECLPSLDMTQATPTQELVTRDLHGFEWRFKHIFRGQPRRHLLTTGWSTFVSSKRLVAGDAFVFLRGENGDLRVGVRRLARHQSTMPTSVISSQSMHLGVLATASHAVRTTTIFVVFYKPRISQFIVGVNKYMEAIKHGFSLGTRFRMRFEGEESPERIFTGTIVGSGDLSSQWPASKWRSLQVQWDEPTTVQRPDKVSPWEIEPFLATSPISTPAQQPQSKCKRSRPIEPSVKTPAPPSFLYSLPQSQ…
AT1G19220.1	AtARF19	ATGAAAGCTCCATCAAATGGATTTCTTCCAAGTTCCAACGAAGGAGAGAAGAAGCCAATCAATTCTCAACTATGGCACGCTTGTGCAGGGCCTTTAGTTTCATTACCTCCTGTGGGAAGTCTTGTGGTTTACTTCCCTCAAGGACACAGCGAGCAAGTTGCAGCATCGATGCAGAAGCAAACAGATTTTATACCAAATTACCCAAATCTTCCTTCTAAGCTGATTTGCTTGCTTCACAGTGTTACATTACATGCTGATACCGAAACAGATGAAGTCTATGCACAAATGACTCTTCAACCTGTGAATAAGTATGATAGAGAAGCATTGCTAGCTTCTGATATGGGCTTGAAGCTAAACAGACAACCTACTGAGTTTTTTTGCAAGACTCTTACTGCAAGT…	MKAPSNGFLPSSNEGEKKPINSQLWHACAGPLVSLPPVGSLVVYFPQGHSEQVAASMQKQTDFIPNYPNLPSKLICLLHSVTLHADTETDEVYAQMTLQPVNKYDREALLASDMGLKLNRQPTEFFCKTLTASDTSTHGGFSVPRRAAEKIFPPLDFSMQPPAQEIVAKDLHDTTWTFRHIYRGQPKRHLLTTGWSVFVSTKRLFAGDSVLFVRDEKSQLMLGIRRANRQTPTLSSSVISSDSMHIGILAAAAHANANSSPFTIFFNPRASPSEFVVPLAKYNKALYAQVSLGMRFRMMFETEDCGVRRYMGTVTGISDLDPVRWKGSQWRNLQVGWDESTAGDRPSRVSIWEIEPVITPFYICPPPFFRPKYPRQPGMPDDELDMENAFKRAMPWMGE…
AT1G35240.1	AtARF20	ATGGAAACTGGCAACGTTGTGAATGCACAACCTGAATTATCAGGCATAATTGATGGATCCAAGAGCTATATGTACGAGCAGTTATGGAAACTCTGTGCGGGACCTTTGTGTGATATTCCAAAACTTGGAGAAAATGTTTATTACTTTCCTCAAGGCAATATAGAGCTTGTTGATGCATCTACAAGAGAAGAGTTGAATGAGTTACAACCAATTTGTGATCTTCCTTCTAAGCTTCAATGCCGTGTTATTGCAATTCATCTTAAGGTGGAAAACAATAGTGATGAGACTTATGCTGAGATCACTTTGATGCCAGATACAACTCAAGTTGTAATCCCTACTCAGAGTGAAAATCAATTTAGGCCATTAGTTAATTCCTTTACGAAGGTTTTAACGGCCTCT…	METGNVVNAQPELSGIIDGSKSYMYEQLWKLCAGPLCDIPKLGENVYYFPQGNIELVDASTREELNELQPICDLPSKLQCRVIAIHLKVENNSDETYAEITLMPDTTQVVIPTQSENQFRPLVNSFTKVLTASDTSAYGGFFVPKKHAIECLPPLPLPAQELLAKDLHGNQWRFRHSYRGTPQRHSLTTGWNEFTTSKKLVKGDVIVFVRGETGELRVGIRRARHQQGNIPSSIVSIDCMRHGVIASAKHALDNQCIFIVVYKPSIRSSQFIVSYDKFLDAMNNKFIVGSRFTMRFEGDDFSERRYFGTIIGVNDFSPHWKCSEWRSLEVQWDEFASFSRPNKVSPWEIEHLMSALNVPRSSLLKNKRLREVNEFGQEIGQLSVASPMNTSLRYRDTTE…
AT1G34410.1	AtARF21	ATGGAAAGTGGCAACATTGTGAATGCACAACCTAAATTATCAGGCATAATTGATGGATCCAAGAGCTATATGTACGAGCAGTTATGGAAACTCTGTGCAGGGCCTTTGTGTGATATTCCAAAACTTGGAGAAAATGTTTATTACTTTCCTCAAGGCAATATAGAGCTTGTTCAGGCATCTACAAGAGAAGAGTTGAATGAGTTACAACCAATTTGTGATCTTCCTTCTAAGCTTCAATGTCGTGTTATTGCAATTCATCTTAAGGTGGAAAACAATAGTGATGAGATTTATGCTGAGATCACTTTGATGCCAGATACAACTCAAGTTGTAATCCCTACTCAGAGTGAAAATCGATTTAGGCCATTAGTTAATTCCTTTACAAAGGTTTTAACGGCCTCA…	MESGNIVNAQPKLSGIIDGSKSYMYEQLWKLCAGPLCDIPKLGENVYYFPQGNIELVQASTREELNELQPICDLPSKLQCRVIAIHLKVENNSDEIYAEITLMPDTTQVVIPTQSENRFRPLVNSFTKVLTASDTSAYGGFSVPKKHAIECLPPLDMSQPLPAQEILAIDLHDNQWRFRHNYRGTPQRHSLTTGWNEFITSKKLVKGDVIVFVRGETGELRVGIRRARHQQGNIPSSIVSIDCMRHGVIASAKHAFDNQCIFIVVYKPRSSQFIVSYDKFLDAVNNKFNVGSRFTMRFEGDDFSERRYFGTIIGVSDFSPHWKCSEWRSLEVQWDEFASFSRPNKVSPWEIEHLVPALNVPRSSLLKNKRLREVNEFGSSSSHLLPPILTQGQEIGQLS…
AT1G34390.1	AtARF22	ATGGAAAGTGGCAACATTGTGAATGCACAACCTGAATTATCAGGCATAATTGATGGATCCAAGAGTTATATGTACGAGCAGTTATGGAAACTCTGTGCGGGGCCTTTGTGTGATATTCCAAAACTTGGAGAAAAGATTTATTACTTTCCTCAAGGCAATATAGAGCTTGTTGAGGCATCTACAAGAGAAGAGTTGAATGAGTTAAAACCAATTTGTGATCTTCCTTCTAAGCTTCAATGTCGTGTTATTGCTATTCAACTTAAGGTGGAAAACAATAGTGATGAGACTTATGCTGAGATCACTTTGATGCCAGATACAACTCAAGTTGTAATCCCTACTCAAAATGAAAATCAATTTAGACCATTAGTTAATTCCTTTACGAAGGTTTTAACGGCCTCG…	MESGNIVNAQPELSGIIDGSKSYMYEQLWKLCAGPLCDIPKLGEKIYYFPQGNIELVEASTREELNELKPICDLPSKLQCRVIAIQLKVENNSDETYAEITLMPDTTQVVIPTQNENQFRPLVNSFTKVLTASDTSGGFFVPKKHAIECLPPLDMSQPLPTQELLATDLHGNQWRFNHNYRGTPQRHLLTTGWNAFTTSKKLVAGDVIVFVRGETGELRVGIRRAGHQQGNIPSSIISIESMRHGVIASAKHAFDNQCMFIVVYKPRSSQFIVSYDKFLDAVNNKFNVGSRFTMRFEGDDFSERRYFGTIIGVSDFSPHWKCSEWRNLEVQWDEFASFSRPNKVSPWEIEHLMPALNVPRPSLLKNKRLREVNEIGSSSSHLLPPILTQGQEIGQLSVA…
