# Supplementary material for: Genome-Wide Analysis and Expression Profiles of Auxin Response Factors in Ginger (Zingiber officinale Roscoe)
Source: Int J Mol Sci. 2025 Aug 29;26(17):8412. doi: 10.3390/ijms26178412 (PMC12428267; doi:10.3390/ijms26178412)
Supplement: Supplementary file 1 [file ijms-26-08412-s001.zip › ijms-3756269-supplementary/Supplementary Materials/Table S10. The primer sequences for qRT-PCR used in this study.xlsx]

## Sheet: Sheet1
Table S10. The primer sequences for qRT-PCR used in this study
Gene name	Forward primer (5'- 3')	Reverse primer (5'- 3')	Product size (bp)
ZoARF#03	GGTTCTGTTATAGGCTCTGC	CACCCATTTCCATCTACTCA	105
ZoARF#04	GGTCAACCCAAACGACAC	CACGCCTAATGCCTAAAA	130
ZoARF#05	GGGTATTCGGCGTGCTAA	GGCTTGCCCTTGGGTTAT	149
ZoARF#06	GGAAGTCGGGTGGTAT	GAGGAGGTAAGTTAGGATAG	106
ZoARF#11	TCCAACGGCACTCTTA	CCTCCACCTGCTCAAT	145
ZoARF#12	TTGGGAGGAGTTCATT	CGTTTCGCACAGATAA	107
ZoARF#13	TAGACGGCATCTGCTAACT	GAATGAGTGGCGGTAT	126
ZoARF#24	AACGGGCTTATTACTTT	CAACATTGACCACCTTA	126
ZoARF#25	CCAGACCCTCCTTTAC	GAGAACCGAGAAACCT	102
ZoARF#26	GTGTAAGAAGGCTCAAACG	CTGTAGTGATAGCGTGGG	108
ZoTUB-2	GAACATGATGTGTGCTGCCG	ATCTTCAGCCCTTTCGGAGG	112
