# Supplementary material for: Genome-Wide Analysis and Expression Profiles of Auxin Response Factors in Ginger (Zingiber officinale Roscoe)
Source: Int J Mol Sci. 2025 Aug 29;26(17):8412. doi: 10.3390/ijms26178412 (PMC12428267; doi:10.3390/ijms26178412)
Supplement: Supplementary file 1 [file ijms-26-08412-s001.zip › ijms-3756269-supplementary/Supplementary Materials/Table S11. Comprehensive experimental design for abiotic stress and ABA treatments.xlsx]

## Sheet: Sheet1
Table S11. Comprehensive experimental design for abiotic stresses and ABA treatment.
Parameter	Salt	Drought	Cold	Heat	ABA
Concentration	200 mM NaCl	15% PEG	4°C	40°C	0.1 mM
Treatment duration (h)	48	48	48	24	48
Sampling times (h)	0, 1, 3, 6, 12, 24, 48	0, 1, 3, 6, 12, 24, 48	0, 1, 3, 6, 12, 48	0, 1, 3, 6, 12, 24	0, 1, 3, 6, 12, 24, 48
Replicates	3	3	3	3	3
