# Supplementary material for: Genome-Wide Analysis and Expression Profiles of Auxin Response Factors in Ginger (Zingiber officinale Roscoe)
Source: Int J Mol Sci. 2025 Aug 29;26(17):8412. doi: 10.3390/ijms26178412 (PMC12428267; doi:10.3390/ijms26178412)
Supplement: Supplementary file 1 [file ijms-26-08412-s001.zip › ijms-3756269-supplementary/Supplementary Materials/Table S2. Summary of cis-elements is in the promoter regions of ARF family genes in ginger1.xlsx]

## Sheet: Sheet1
Table S2. Summary of cis-elements is in the promoter regions of ARF family genes in ginger
Gene Name	Rename	cis-element	seuence	start position	length	strand	response element
Maker00004071	ZoARF#12	TCT-motif	TCTTAC	288	334	+	Light responsive element
Maker00004071	ZoARF#12	TCT-motif	TCTTAC	590	636	-	Light responsive element
Maker00004071	ZoARF#12	CAT-box	GCCACT	1455	1501	-	Meristem expression
Maker00004071	ZoARF#12	ABRE	ACGTG	302	347	+	Abscisic acid responsiveness
Maker00004071	ZoARF#12	P-box	CCTTTTG	372	419	-	Gibberellin-responsive element
Maker00004071	ZoARF#12	G-Box	CACGTT	301	347	-	Light responsive element
Maker00004071	ZoARF#12	TGACG-motif	TGACG	535	580	+	MeJA-responsiveness
Maker00004071	ZoARF#12	TGACG-motif	TGACG	1254	1299	-	MeJA-responsiveness
Maker00004071	ZoARF#12	TGACG-motif	TGACG	1795	1840	+	MeJA-responsiveness
Maker00004071	ZoARF#12	circadian	CAAAGATATC	219	268	-	Circadian control
Maker00004071	ZoARF#12	MRE	AACCTAA	353	400	-	Light responsive element
Maker00004071	ZoARF#12	MRE	AACCTAA	1146	1193	-	Light responsive element
Maker00004071	ZoARF#12	GATA-motif	GATAGGA	930	977	+	Light responsive element
Maker00004071	ZoARF#12	Box 4	ATTAAT	101	147	+	Light responsive element
Maker00004071	ZoARF#12	Box 4	ATTAAT	1141	1187	-	Light responsive element
Maker00004071	ZoARF#12	Box 4	ATTAAT	1156	1202	-	Light responsive element
Maker00004071	ZoARF#12	Box 4	ATTAAT	1915	1961	-	Light responsive element
Maker00004071	ZoARF#12	LTR	CCGAAA	1001	1047	-	Low-temperature responsiveness
Maker00004071	ZoARF#12	I-box	TGATAATGT	121	170	+	Light responsive element
Maker00004071	ZoARF#12	MBS	CAACTG	864	910	-	Drought-inducibility
Maker00004071	ZoARF#12	MBS	CAACTG	1637	1683	+	Drought-inducibility
Maker00004071	ZoARF#12	TCCC-motif	TCTCCCT	113	160	-	Light responsive element
Maker00004071	ZoARF#12	ARE	AAACCA	294	340	-	Anaerobic induction
Maker00004071	ZoARF#12	CGTCA-motif	CGTCA	535	580	-	MeJA-responsiveness
Maker00004071	ZoARF#12	CGTCA-motif	CGTCA	1254	1299	+	MeJA-responsiveness
Maker00004071	ZoARF#12	CGTCA-motif	CGTCA	1795	1840	-	MeJA-responsiveness
Maker00004071	ZoARF#12	G-box	TAACACGTAG	300	349	-	Light responsive element
Maker00005043	ZoARF#22	G-box	ACACGTGT	45	93	+	Light responsive element
Maker00005043	ZoARF#22	G-box	CACGTG	46	92	+	Light responsive element
Maker00005043	ZoARF#22	G-box	CACGTC	120	166	+	Light responsive element
Maker00005043	ZoARF#22	G-box	CACGTC	231	277	+	Light responsive element
Maker00005043	ZoARF#22	G-box	GCCACGTGGA	483	532	-	Light responsive element
Maker00005043	ZoARF#22	G-box	CACGTG	485	531	+	Light responsive element
Maker00005043	ZoARF#22	ARE	AAACCA	1493	1539	-	Anaerobic induction
Maker00005043	ZoARF#22	CGTCA-motif	CGTCA	427	472	+	MeJA-responsiveness
Maker00005043	ZoARF#22	CGTCA-motif	CGTCA	489	534	-	MeJA-responsiveness
Maker00005043	ZoARF#22	CGTCA-motif	CGTCA	948	993	+	MeJA-responsiveness
Maker00005043	ZoARF#22	CGTCA-motif	CGTCA	1598	1643	-	MeJA-responsiveness
Maker00005043	ZoARF#22	Box 4	ATTAAT	539	585	+	Light responsive element
Maker00005043	ZoARF#22	GARE-motif	TCTGTTG	1030	1077	+	Gibberellin-responsive element
Maker00005043	ZoARF#22	AE-box	AGAAACAA	1859	1907	-	Light responsive element
Maker00005043	ZoARF#22	I-box	GTATAAGGCC	464	513	-	Light responsive element
Maker00005043	ZoARF#22	I-box	TGATAATGT	1938	1987	+	Light responsive element
Maker00005043	ZoARF#22	Sp1	GGGCGG	1227	1273	+	light responsive element
Maker00005043	ZoARF#22	GT1-motif	GGTTAA	1686	1732	+	light responsive element
Maker00005043	ZoARF#22	ACE	GACACGTATG	44	93	-	Light responsive element
Maker00005043	ZoARF#22	TGACG-motif	TGACG	427	472	-	MeJA-responsiveness
Maker00005043	ZoARF#22	TGACG-motif	TGACG	489	534	+	MeJA-responsiveness
Maker00005043	ZoARF#22	TGACG-motif	TGACG	948	993	-	MeJA-responsiveness
Maker00005043	ZoARF#22	TGACG-motif	TGACG	1598	1643	+	MeJA-responsiveness
Maker00005043	ZoARF#22	G-Box	CACGTG	46	92	+	Light responsive element
Maker00005043	ZoARF#22	G-Box	CACGTG	485	531	+	Light responsive element
Maker00005043	ZoARF#22	TCT-motif	TCTTAC	521	567	+	Light responsive element
Maker00005043	ZoARF#22	ABRE	CGCACGTGTC	44	93	+	Abscisic acid responsiveness
Maker00005043	ZoARF#22	ABRE	CACGTG	46	92	+	Abscisic acid responsiveness
Maker00005043	ZoARF#22	ABRE	ACGTG	47	92	+	Abscisic acid responsiveness
Maker00005043	ZoARF#22	ABRE	ACGTG	120	165	-	Abscisic acid responsiveness
Maker00005043	ZoARF#22	ABRE	ACGTG	231	276	-	Abscisic acid responsiveness
Maker00005043	ZoARF#22	ABRE	CACGTG	485	531	+	Abscisic acid responsiveness
Maker00005043	ZoARF#22	ABRE	ACGTG	486	531	+	Abscisic acid responsiveness
Maker00005043	ZoARF#22	P-box	CCTTTTG	1148	1195	+	Gibberellin-responsive element
Maker00009876	ZoARF#09	TGA-element	AACGAC	1541	1587	+	Auxin-responsive element
Maker00009876	ZoARF#09	TGA-element	AACGAC	1792	1838	+	Auxin-responsive element
Maker00009876	ZoARF#09	chs-CMA1a	TTACTTAA	92	140	-	Light responsive element
Maker00009876	ZoARF#09	ACE	CTAACGTATT	166	215	+	Light responsive element
Maker00009876	ZoARF#09	TGACG-motif	TGACG	1455	1500	-	MeJA-responsiveness
Maker00009876	ZoARF#09	TGACG-motif	TGACG	1562	1607	+	MeJA-responsiveness
Maker00009876	ZoARF#09	G-Box	CACGTT	147	193	-	Light responsive element
Maker00009876	ZoARF#09	ABRE	ACGTG	148	193	+	Abscisic acid responsiveness
Maker00009876	ZoARF#09	ABRE	TACGGTC	1285	1332	-	Abscisic acid responsiveness
Maker00009876	ZoARF#09	CAT-box	GCCACT	1240	1286	+	Meristem expression
Maker00009876	ZoARF#09	GCN4_motif	TGAGTCA	806	853	-	Element related to endosperm expression
Maker00009876	ZoARF#09	CGTCA-motif	CGTCA	1455	1500	+	MeJA-responsiveness
Maker00009876	ZoARF#09	CGTCA-motif	CGTCA	1562	1607	-	MeJA-responsiveness
Maker00009876	ZoARF#09	Box 4	ATTAAT	29	75	+	Light responsive element
Maker00009876	ZoARF#09	Box 4	ATTAAT	1317	1363	-	Light responsive element
Maker00010194	ZoARF#23	Box 4	ATTAAT	1768	1814	-	Light responsive element
Maker00010194	ZoARF#23	GARE-motif	TCTGTTG	371	418	+	Gibberellin-responsive element
Maker00010194	ZoARF#23	LTR	CCGAAA	194	240	+	Low-temperature responsiveness
Maker00010194	ZoARF#23	Sp1	GGGCGG	260	306	-	light responsive element
Maker00010194	ZoARF#23	G-box	CACGTC	268	314	+	Light responsive element
Maker00010194	ZoARF#23	G-box	CACGAC	406	452	+	Light responsive element
Maker00010194	ZoARF#23	G-box	TACGTG	649	695	+	Light responsive element
Maker00010194	ZoARF#23	GCN4_motif	TGAGTCA	1745	1792	+	Element related to endosperm expression
Maker00010194	ZoARF#23	TATC-box	TATCCCA	1012	1059	+	Gibberellin-responsive element
Maker00010194	ZoARF#23	ARE	AAACCA	85	131	-	Anaerobic induction
Maker00010194	ZoARF#23	ARE	AAACCA	1141	1187	-	Anaerobic induction
Maker00010194	ZoARF#23	ARE	AAACCA	1532	1578	-	Anaerobic induction
Maker00010194	ZoARF#23	CGTCA-motif	CGTCA	55	100	-	MeJA-responsiveness
Maker00010194	ZoARF#23	CGTCA-motif	CGTCA	380	425	-	MeJA-responsiveness
Maker00010194	ZoARF#23	CGTCA-motif	CGTCA	414	459	-	MeJA-responsiveness
Maker00010194	ZoARF#23	CGTCA-motif	CGTCA	712	757	+	MeJA-responsiveness
Maker00010194	ZoARF#23	TC-rich repeats	ATTCTCTAAC	1500	1549	-	Defense and stress responsiveness
Maker00010194	ZoARF#23	TCT-motif	TCTTAC	1500	1546	-	Light responsive element
Maker00010194	ZoARF#23	CAT-box	GCCACT	11	57	-	Meristem expression
Maker00010194	ZoARF#23	CAT-box	GCCACT	1041	1087	-	Meristem expression
Maker00010194	ZoARF#23	ABRE	ACGTG	268	313	-	Abscisic acid responsiveness
Maker00010194	ZoARF#23	ABRE	GCCGCGTGGC	325	374	+	Abscisic acid responsiveness
Maker00010194	ZoARF#23	ABRE	ACGTG	650	695	+	Abscisic acid responsiveness
Maker00010194	ZoARF#23	P-box	CCTTTTG	994	1041	+	Gibberellin-responsive element
Maker00010194	ZoARF#23	TGA-element	AACGAC	33	79	+	Auxin-responsive element
Maker00010194	ZoARF#23	TGA-element	AACGAC	522	568	-	Auxin-responsive element
Maker00010194	ZoARF#23	TGACG-motif	TGACG	55	100	+	MeJA-responsiveness
Maker00010194	ZoARF#23	TGACG-motif	TGACG	380	425	+	MeJA-responsiveness
Maker00010194	ZoARF#23	TGACG-motif	TGACG	414	459	+	MeJA-responsiveness
Maker00010194	ZoARF#23	TGACG-motif	TGACG	712	757	-	MeJA-responsiveness
Maker00010625	ZoARF#01	GATA-motif	GATAGGG	765	812	+	Light responsive element
Maker00010625	ZoARF#01	GATA-motif	GATAGGG	1038	1085	+	Light responsive element
Maker00010625	ZoARF#01	GT1-motif	GGTTAA	197	243	+	light responsive element
Maker00010625	ZoARF#01	GT1-motif	GTGTGTGAA	1103	1152	+	light responsive element
Maker00010625	ZoARF#01	ABRE	ACGTG	228	273	+	Abscisic acid responsiveness
Maker00010625	ZoARF#01	P-box	CCTTTTG	1399	1446	+	Gibberellin-responsive element
Maker00010625	ZoARF#01	P-box	CCTTTTG	1517	1564	+	Gibberellin-responsive element
Maker00010625	ZoARF#01	TCT-motif	TCTTAC	1954	2000	+	Light responsive element
Maker00010625	ZoARF#01	ARE	AAACCA	714	760	-	Anaerobic induction
Maker00010625	ZoARF#01	ARE	AAACCA	1467	1513	-	Anaerobic induction
Maker00010625	ZoARF#01	G-box	CACGTC	227	273	-	Light responsive element
Maker00010625	ZoARF#01	G-box	CACGAC	920	966	-	Light responsive element
Maker00010625	ZoARF#01	Sp1	GGGCGG	546	592	-	light responsive element
Maker00010625	ZoARF#01	Box 4	ATTAAT	53	99	+	Light responsive element
Maker00010625	ZoARF#01	Box 4	ATTAAT	93	139	+	Light responsive element
Maker00010625	ZoARF#01	Box 4	ATTAAT	97	143	+	Light responsive element
Maker00010625	ZoARF#01	Box 4	ATTAAT	101	147	+	Light responsive element
Maker00010625	ZoARF#01	Box 4	ATTAAT	110	156	+	Light responsive element
Maker00010625	ZoARF#01	Box 4	ATTAAT	324	370	+	Light responsive element
Maker00011683	ZoARF#21	TGACG-motif	TGACG	49	94	+	MeJA-responsiveness
Maker00011683	ZoARF#21	TGACG-motif	TGACG	115	160	+	MeJA-responsiveness
Maker00011683	ZoARF#21	TGACG-motif	TGACG	296	341	+	MeJA-responsiveness
Maker00011683	ZoARF#21	TGACG-motif	TGACG	333	378	-	MeJA-responsiveness
Maker00011683	ZoARF#21	TGACG-motif	TGACG	1385	1430	-	MeJA-responsiveness
Maker00011683	ZoARF#21	GATA-motif	GATAGGG	416	463	+	Light responsive element
Maker00011683	ZoARF#21	GATA-motif	GATAGGA	1922	1969	-	Light responsive element
Maker00011683	ZoARF#21	TGA-element	AACGAC	715	761	-	Auxin-responsive element
Maker00011683	ZoARF#21	TGA-element	AACGAC	1777	1823	-	Auxin-responsive element
Maker00011683	ZoARF#21	CAT-box	GCCACT	460	506	-	Meristem expression
Maker00011683	ZoARF#21	CAT-box	GCCACT	567	613	-	Meristem expression
Maker00011683	ZoARF#21	ABRE	AACCCGG	270	317	-	Abscisic acid responsiveness
Maker00011683	ZoARF#21	ABRE	ACGTG	298	343	+	Abscisic acid responsiveness
Maker00011683	ZoARF#21	P-box	CCTTTTG	1733	1780	+	Gibberellin-responsive element
Maker00011683	ZoARF#21	TC-rich repeats	GTTTTCTTAC	1376	1425	-	Defense and stress responsiveness
Maker00011683	ZoARF#21	ARE	AAACCA	839	885	-	Anaerobic induction
Maker00011683	ZoARF#21	ARE	AAACCA	1618	1664	-	Anaerobic induction
Maker00011683	ZoARF#21	ARE	AAACCA	1770	1816	-	Anaerobic induction
Maker00011683	ZoARF#21	CGTCA-motif	CGTCA	49	94	-	MeJA-responsiveness
Maker00011683	ZoARF#21	CGTCA-motif	CGTCA	115	160	-	MeJA-responsiveness
Maker00011683	ZoARF#21	CGTCA-motif	CGTCA	296	341	-	MeJA-responsiveness
Maker00011683	ZoARF#21	CGTCA-motif	CGTCA	333	378	+	MeJA-responsiveness
Maker00011683	ZoARF#21	CGTCA-motif	CGTCA	1385	1430	+	MeJA-responsiveness
Maker00011683	ZoARF#21	G-box	CACGTC	297	343	-	Light responsive element
Maker00011683	ZoARF#21	AE-box	AGAAACTT	1139	1187	-	Light responsive element
Maker00011683	ZoARF#21	LTR	CCGAAA	372	418	-	Low-temperature responsiveness
Maker00011683	ZoARF#21	Sp1	GGGCGG	760	806	-	light responsive element
Maker00011683	ZoARF#21	Sp1	GGGCGG	1196	1242	+	light responsive element
Maker00011683	ZoARF#21	MBS	CAACTG	1432	1478	+	Drought-inducibility
Maker00012664	ZoARF#15	ACE	GACACGTATG	340	389	-	Light responsive element
Maker00012664	ZoARF#15	sbp-CMA1c	GCTTATCTGGTCCA	1342	1395	+	Light responsive element
Maker00012664	ZoARF#15	TCT-motif	TCTTAC	595	641	+	Light responsive element
Maker00012664	ZoARF#15	TCT-motif	TCTTAC	1450	1496	-	Light responsive element
Maker00012664	ZoARF#15	ABRE	ACGTG	9	54	+	Abscisic acid responsiveness
Maker00012664	ZoARF#15	ABRE	ACGTG	301	346	-	Abscisic acid responsiveness
Maker00012664	ZoARF#15	ABRE	GCCGCGTGGC	317	366	-	Abscisic acid responsiveness
Maker00012664	ZoARF#15	ABRE	CGCACGTGTC	340	389	+	Abscisic acid responsiveness
Maker00012664	ZoARF#15	ABRE	CACGTG	342	388	+	Abscisic acid responsiveness
Maker00012664	ZoARF#15	ABRE	ACGTG	343	388	+	Abscisic acid responsiveness
Maker00012664	ZoARF#15	ABRE	GCCGCGTGGC	667	716	+	Abscisic acid responsiveness
Maker00012664	ZoARF#15	G-Box	CACGTT	8	54	-	Light responsive element
Maker00012664	ZoARF#15	G-Box	CACGTT	301	347	+	Light responsive element
Maker00012664	ZoARF#15	G-Box	CACGTG	342	388	+	Light responsive element
Maker00012664	ZoARF#15	CGTCA-motif	CGTCA	171	216	-	MeJA-responsiveness
Maker00012664	ZoARF#15	CGTCA-motif	CGTCA	335	380	+	MeJA-responsiveness
Maker00012664	ZoARF#15	ARE	AAACCA	889	935	-	Anaerobic induction
Maker00012664	ZoARF#15	ARE	AAACCA	1709	1755	-	Anaerobic induction
Maker00012664	ZoARF#15	ARE	AAACCA	1718	1764	-	Anaerobic induction
Maker00012664	ZoARF#15	G-box	ACACGTGT	341	389	+	Light responsive element
Maker00012664	ZoARF#15	G-box	CACGTG	342	388	+	Light responsive element
Maker00012664	ZoARF#15	G-box	CACGAC	536	582	+	Light responsive element
Maker00012664	ZoARF#15	G-box	CACGAC	1063	1109	-	Light responsive element
Maker00012664	ZoARF#15	AE-box	AGAAACAA	1009	1057	-	Light responsive element
Maker00012664	ZoARF#15	AE-box	AGAAACAA	1167	1215	-	Light responsive element
Maker00012664	ZoARF#15	AT1-motif	AATTATTTTTTATT	135	188	+	Light responsive element
Maker00012664	ZoARF#15	LTR	CCGAAA	892	938	-	Low-temperature responsiveness
Maker00012664	ZoARF#15	MBS	CAACTG	1096	1142	-	Drought-inducibility
Maker00012664	ZoARF#15	TCCC-motif	TCTCCCT	966	1013	-	Light responsive element
Maker00012664	ZoARF#15	TGACG-motif	TGACG	171	216	+	MeJA-responsiveness
Maker00012664	ZoARF#15	TGACG-motif	TGACG	335	380	-	MeJA-responsiveness
Maker00012664	ZoARF#15	GT1-motif	GGTTAAT	983	1030	+	light responsive element
Maker00012664	ZoARF#15	TGA-element	AACGAC	1028	1074	-	Auxin-responsive element
Maker00012664	ZoARF#15	TGA-element	AACGAC	1785	1831	-	Auxin-responsive element
Maker00012664	ZoARF#15	GATA-motif	GATAGGG	830	877	-	Light responsive element
Maker00012664	ZoARF#15	Box 4	ATTAAT	1631	1677	-	Light responsive element
Maker00013140	ZoARF#16	WUN-motif	AAATTTCCT	593	642	+	Wound responsiveness
Maker00013140	ZoARF#16	G-box	CACGAC	181	227	-	Light responsive element
Maker00013140	ZoARF#16	G-box	CACGTC	223	269	-	Light responsive element
Maker00013140	ZoARF#16	G-box	TAACACGTAG	352	401	-	Light responsive element
Maker00013140	ZoARF#16	G-box	CACGAC	1124	1170	+	Light responsive element
Maker00013140	ZoARF#16	ARE	AAACCA	411	457	-	Anaerobic induction
Maker00013140	ZoARF#16	ARE	AAACCA	889	935	-	Anaerobic induction
Maker00013140	ZoARF#16	CGTCA-motif	CGTCA	496	541	-	MeJA-responsiveness
Maker00013140	ZoARF#16	CGTCA-motif	CGTCA	660	705	+	MeJA-responsiveness
Maker00013140	ZoARF#16	CGTCA-motif	CGTCA	1204	1249	+	MeJA-responsiveness
Maker00013140	ZoARF#16	ATC-motif	AGTAATCT	644	692	-	Light responsive element
Maker00013140	ZoARF#16	MBS	CAACTG	796	842	+	Drought-inducibility
Maker00013140	ZoARF#16	MBS	CAACTG	1461	1507	+	Drought-inducibility
Maker00013140	ZoARF#16	I-box	cCATATCCAAT	115	165	-	Light responsive element
Maker00013140	ZoARF#16	I-box	AGATAAGG	952	1000	+	Light responsive element
Maker00013140	ZoARF#16	LTR	CCGAAA	1385	1431	-	Low-temperature responsiveness
Maker00013140	ZoARF#16	LTR	CCGAAA	1644	1690	-	Low-temperature responsiveness
Maker00013140	ZoARF#16	Box 4	ATTAAT	873	919	+	Light responsive element
Maker00013140	ZoARF#16	TGA-element	AACGAC	850	896	+	Auxin-responsive element
Maker00013140	ZoARF#16	TGACG-motif	TGACG	496	541	+	MeJA-responsiveness
Maker00013140	ZoARF#16	TGACG-motif	TGACG	660	705	-	MeJA-responsiveness
Maker00013140	ZoARF#16	TGACG-motif	TGACG	1204	1249	-	MeJA-responsiveness
Maker00013140	ZoARF#16	ABRE	CGCACGTGTC	221	270	+	Abscisic acid responsiveness
Maker00013140	ZoARF#16	ABRE	ACGTG	224	269	+	Abscisic acid responsiveness
Maker00013140	ZoARF#16	P-box	CCTTTTG	629	676	+	Gibberellin-responsive element
Maker00013140	ZoARF#16	CAT-box	GCCACT	1365	1411	-	Meristem expression
Maker00013140	ZoARF#16	chs-CMA2a	TCACTTGA	1551	1599	+	Light responsive element
Maker00013140	ZoARF#16	TCT-motif	TCTTAC	1490	1536	+	Light responsive element
Maker00014500	ZoARF#13	TCT-motif	TCTTAC	1956	2002	+	Light responsive element
Maker00014500	ZoARF#13	ABRE	ACGTG	1032	1077	-	Abscisic acid responsiveness
Maker00014500	ZoARF#13	ABRE	ACGTG	1789	1834	+	Abscisic acid responsiveness
Maker00014500	ZoARF#13	ABRE	CACGTG	1842	1888	-	Abscisic acid responsiveness
Maker00014500	ZoARF#13	ABRE	ACGTG	1843	1888	+	Abscisic acid responsiveness
Maker00014500	ZoARF#13	P-box	CCTTTTG	349	396	-	Gibberellin-responsive element
Maker00014500	ZoARF#13	TC-rich repeats	ATTCTCTAAC	909	958	-	Defense and stress responsiveness
Maker00014500	ZoARF#13	TC-rich repeats	ATTCTCTAAC	930	979	-	Defense and stress responsiveness
Maker00014500	ZoARF#13	TC-rich repeats	ATTCTCTAAC	951	1000	-	Defense and stress responsiveness
Maker00014500	ZoARF#13	TCA-element	TCAGAAGAGG	222	271	+	Salicylic acid responsiveness
Maker00014500	ZoARF#13	TCA-element	CCATCTTTTT	1147	1196	+	Salicylic acid responsiveness
Maker00014500	ZoARF#13	G-Box	CACGTT	1032	1078	+	Light responsive element
Maker00014500	ZoARF#13	G-Box	CACGTG	1842	1888	-	Light responsive element
Maker00014500	ZoARF#13	GT1-motif	GGTTAA	1054	1100	-	light responsive element
Maker00014500	ZoARF#13	TGA-element	AACGAC	418	464	+	Auxin-responsive element
Maker00014500	ZoARF#13	Box 4	ATTAAT	51	97	+	Light responsive element
Maker00014500	ZoARF#13	GARE-motif	TCTGTTG	1227	1274	+	Gibberellin-responsive element
Maker00014500	ZoARF#13	ARE	AAACCA	1458	1504	+	Anaerobic induction
Maker00014500	ZoARF#13	G-box	CACGTC	1788	1834	-	Light responsive element
Maker00014500	ZoARF#13	G-box	CACGTG	1842	1888	-	Light responsive element
Maker00015707	ZoARF#25	LAMP-element	CTTTATCA	253	301	-	Light responsive element
Maker00015707	ZoARF#25	MRE	AACCTAA	626	673	+	Light responsive element
Maker00015707	ZoARF#25	TGACG-motif	TGACG	866	911	+	MeJA-responsiveness
Maker00015707	ZoARF#25	ABRE	ACGTG	1767	1812	-	Abscisic acid responsiveness
Maker00015707	ZoARF#25	CAT-box	GCCACT	121	167	+	Meristem expression
Maker00015707	ZoARF#25	TCT-motif	TCTTAC	512	558	+	Light responsive element
Maker00015707	ZoARF#25	GCN4_motif	TGAGTCA	138	185	+	Element related to endosperm expression
Maker00015707	ZoARF#25	G-box	CAGACGTGGCA	1764	1814	-	Light responsive element
Maker00015707	ZoARF#25	G-box	CACGTC	1767	1813	+	Light responsive element
Maker00015707	ZoARF#25	ARE	AAACCA	1928	1974	+	Anaerobic induction
Maker00015707	ZoARF#25	CGTCA-motif	CGTCA	866	911	-	MeJA-responsiveness
Maker00015707	ZoARF#25	MBS	CAACTG	1532	1578	+	Drought-inducibility
Maker00015707	ZoARF#25	MBS	CAACTG	1738	1784	-	Drought-inducibility
Maker00015707	ZoARF#25	I-box	GTATAAGGCC	1046	1095	-	Light responsive element
Maker00015707	ZoARF#25	I-box	gGATAAGGTG	1543	1592	-	Light responsive element
Maker00015707	ZoARF#25	Sp1	GGGCGG	5	51	-	light responsive element
Maker00015707	ZoARF#25	Box 4	ATTAAT	749	795	+	Light responsive element
Maker00015707	ZoARF#25	GARE-motif	TCTGTTG	428	475	+	Gibberellin-responsive element
Maker00015707	ZoARF#25	GARE-motif	TCTGTTG	1180	1227	+	Gibberellin-responsive element
Maker00016635	ZoARF#14	I-box	TGATAATGT	1972	2021	-	Light responsive element
Maker00016635	ZoARF#14	CGTCA-motif	CGTCA	624	669	-	MeJA-responsiveness
Maker00016635	ZoARF#14	L-box	ATCCCACCTAC	253	303	+	Light responsive element
Maker00016635	ZoARF#14	ARE	AAACCA	693	739	-	Anaerobic induction
Maker00016635	ZoARF#14	ARE	AAACCA	884	930	-	Anaerobic induction
Maker00016635	ZoARF#14	P-box	CCTTTTG	736	783	+	Gibberellin-responsive element
Maker00016635	ZoARF#14	CAT-box	GCCACT	1204	1250	-	Meristem expression
Maker00016635	ZoARF#14	TC-rich repeats	ATTCTCTAAC	1223	1272	+	Defense and stress responsiveness
Maker00016635	ZoARF#14	MSA-like	TCAAACGGT	1263	1312	-	Element related to cell cycle regulation
Maker00016635	ZoARF#14	MRE	AACCTAA	29	76	-	Light responsive element
Maker00016635	ZoARF#14	MRE	AACCTAA	225	272	-	Light responsive element
Maker00016635	ZoARF#14	circadian	CAAAGATATC	1019	1068	-	Circadian control
Maker00016635	ZoARF#14	TGACG-motif	TGACG	624	669	+	MeJA-responsiveness
Maker00016635	ZoARF#14	GT1-motif	GGTTAA	228	274	+	light responsive element
Maker00016635	ZoARF#14	GT1-motif	GGTTAAT	1852	1899	+	light responsive element
Maker00022850	ZoARF#10	ABRE	GCCGCGTGGC	643	692	+	Abscisic acid responsiveness
Maker00022850	ZoARF#10	TCT-motif	TCTTAC	1316	1362	+	Light responsive element
Maker00022850	ZoARF#10	TGACG-motif	TGACG	2	47	+	MeJA-responsiveness
Maker00022850	ZoARF#10	MBS	CAACTG	218	264	-	Drought-inducibility
Maker00022850	ZoARF#10	MBS	CAACTG	849	895	-	Drought-inducibility
Maker00022850	ZoARF#10	MBS	CAACTG	1460	1506	-	Drought-inducibility
Maker00022850	ZoARF#10	MBS	CAACTG	1896	1942	+	Drought-inducibility
Maker00022850	ZoARF#10	AE-box	AGAAACAA	1204	1252	-	Light responsive element
Maker00022850	ZoARF#10	CGTCA-motif	CGTCA	2	47	-	MeJA-responsiveness
Maker00022850	ZoARF#10	ARE	AAACCA	1349	1395	-	Anaerobic induction
Maker00022850	ZoARF#10	ARE	AAACCA	1600	1646	-	Anaerobic induction
Maker00025145	ZoARF#24	G-Box	CACGTG	454	500	+	Light responsive element
Maker00025145	ZoARF#24	TCA-element	CCATCTTTTT	1341	1390	-	Salicylic acid responsiveness
Maker00025145	ZoARF#24	P-box	CCTTTTG	101	148	+	Gibberellin-responsive element
Maker00025145	ZoARF#24	P-box	CCTTTTG	640	687	-	Gibberellin-responsive element
Maker00025145	ZoARF#24	ABRE	CACGTG	454	500	+	Abscisic acid responsiveness
Maker00025145	ZoARF#24	ABRE	ACGTG	455	500	+	Abscisic acid responsiveness
Maker00025145	ZoARF#24	TCT-motif	TCTTAC	191	237	+	Light responsive element
Maker00025145	ZoARF#24	TCT-motif	TCTTAC	1763	1809	+	Light responsive element
Maker00025145	ZoARF#24	GT1-motif	GGTTAA	576	622	+	light responsive element
Maker00025145	ZoARF#24	GATA-motif	AAGATAAGATT	1111	1161	-	Light responsive element
Maker00025145	ZoARF#24	LAMP-element	CTTTATCA	1475	1523	+	Light responsive element
Maker00025145	ZoARF#24	MRE	AACCTAA	1948	1995	-	Light responsive element
Maker00025145	ZoARF#24	TGACG-motif	TGACG	908	953	+	MeJA-responsiveness
Maker00025145	ZoARF#24	ATCT-motif	AATCTAATCC	1352	1401	+	Light responsive element
Maker00025145	ZoARF#24	GCN4_motif	TGAGTCA	899	946	-	Element related to endosperm expression
Maker00025145	ZoARF#24	G-box	CACGTG	454	500	+	Light responsive element
Maker00025145	ZoARF#24	CGTCA-motif	CGTCA	908	953	-	MeJA-responsiveness
Maker00025145	ZoARF#24	ARE	AAACCA	565	611	+	Anaerobic induction
Maker00025145	ZoARF#24	ARE	AAACCA	647	693	-	Anaerobic induction
Maker00025145	ZoARF#24	ARE	AAACCA	1043	1089	+	Anaerobic induction
Maker00028351	ZoARF#18	G-Box	CACGTT	558	604	-	Light responsive element
Maker00028351	ZoARF#18	TCA-element	CCATCTTTTT	36	85	+	Salicylic acid responsiveness
Maker00028351	ZoARF#18	TC-rich repeats	GTTTTCTTAC	1127	1176	+	Defense and stress responsiveness
Maker00028351	ZoARF#18	ABRE	ACGTG	559	604	+	Abscisic acid responsiveness
Maker00028351	ZoARF#18	Gap-box	CAAATGAA(A/G)A	504	553.5	+	Light responsive element
Maker00028351	ZoARF#18	P-box	CCTTTTG	953	1000	+	Gibberellin-responsive element
Maker00028351	ZoARF#18	TCT-motif	TCTTAC	516	562	+	Light responsive element
Maker00028351	ZoARF#18	CAT-box	GCCACT	69	115	+	Meristem expression
Maker00028351	ZoARF#18	GT1-motif	GGTTAA	935	981	+	light responsive element
Maker00028351	ZoARF#18	ACE	CTAACGTATT	897	946	+	Light responsive element
Maker00028351	ZoARF#18	TCCC-motif	TCTCCCT	1568	1615	-	Light responsive element
Maker00028351	ZoARF#18	MBS	CAACTG	132	178	-	Drought-inducibility
Maker00028351	ZoARF#18	MBS	CAACTG	1600	1646	-	Drought-inducibility
Maker00028351	ZoARF#18	LTR	CCGAAA	780	826	-	Low-temperature responsiveness
Maker00028351	ZoARF#18	Box 4	ATTAAT	694	740	+	Light responsive element
Maker00028351	ZoARF#18	Box 4	ATTAAT	986	1032	-	Light responsive element
Maker00028351	ZoARF#18	G-box	CACGAC	1149	1195	-	Light responsive element
Maker00028351	ZoARF#18	ARE	AAACCA	1125	1171	-	Anaerobic induction
Maker00028351	ZoARF#18	ARE	AAACCA	1720	1766	-	Anaerobic induction
Maker00028514	ZoARF#17	ABRE	ACGTG	1402	1447	+	Abscisic acid responsiveness
Maker00028514	ZoARF#17	TC-rich repeats	ATTCTCTAAC	1371	1420	-	Defense and stress responsiveness
Maker00028514	ZoARF#17	TCA-element	CCATCTTTTT	235	284	-	Salicylic acid responsiveness
Maker00028514	ZoARF#17	TCA-element	CCATCTTTTT	1246	1295	+	Salicylic acid responsiveness
Maker00028514	ZoARF#17	chs-CMA1a	TTACTTAA	144	192	-	Light responsive element
Maker00028514	ZoARF#17	ACE	GACACGTATG	692	741	+	Light responsive element
Maker00028514	ZoARF#17	MRE	AACCTAA	1290	1337	+	Light responsive element
Maker00028514	ZoARF#17	GA-motif	ATAGATAA	784	832	-	Light responsive element
Maker00028514	ZoARF#17	TGA-element	AACGAC	529	575	-	Auxin-responsive element
Maker00028514	ZoARF#17	TGA-element	AACGAC	956	1002	-	Auxin-responsive element
Maker00028514	ZoARF#17	GT1-motif	GGTTAA	196	242	+	light responsive element
Maker00028514	ZoARF#17	GT1-motif	GGTTAA	627	673	+	light responsive element
Maker00028514	ZoARF#17	GT1-motif	GGTTAAT	1287	1334	-	light responsive element
Maker00028514	ZoARF#17	GT1-motif	GGTTAA	1288	1334	-	light responsive element
Maker00028514	ZoARF#17	Box 4	ATTAAT	12	58	+	Light responsive element
Maker00028514	ZoARF#17	Box 4	ATTAAT	164	210	+	Light responsive element
Maker00028514	ZoARF#17	Box 4	ATTAAT	306	352	+	Light responsive element
Maker00028514	ZoARF#17	Box 4	ATTAAT	1310	1356	-	Light responsive element
Maker00028514	ZoARF#17	Box 4	ATTAAT	1960	2006	-	Light responsive element
Maker00028514	ZoARF#17	GTGGC-motif	CATCGTGTGGC	273	323	-	Light responsive element
Maker00028514	ZoARF#17	ATC-motif	TGCTATCCA	504	553	+	Light responsive element
Maker00028514	ZoARF#17	ARE	AAACCA	536	582	-	Anaerobic induction
Maker00028514	ZoARF#17	ARE	AAACCA	1864	1910	-	Anaerobic induction
Maker00028514	ZoARF#17	G-box	TACGTG	1401	1447	+	Light responsive element
Maker00028514	ZoARF#17	TATC-box	TATCCCA	1387	1434	-	Gibberellin-responsive element
Maker00028514	ZoARF#17	TATC-box	TATCCCA	1396	1443	-	Gibberellin-responsive element
Maker00028514	ZoARF#17	TATC-box	TATCCCA	1712	1759	-	Gibberellin-responsive element
Maker00028514	ZoARF#17	ATCT-motif	AATCTAATCC	1179	1228	-	Light responsive element
Maker00028514	ZoARF#17	ATCT-motif	AATCTAATCC	1290	1339	+	Light responsive element
Maker00034317	ZoARF#02	TGACG-motif	TGACG	702	747	-	MeJA-responsiveness
Maker00034317	ZoARF#02	GT1-motif	GGTTAAT	87	134	-	light responsive element
Maker00034317	ZoARF#02	GT1-motif	GGTTAA	88	134	-	light responsive element
Maker00034317	ZoARF#02	GT1-motif	GGTTAA	617	663	-	light responsive element
Maker00034317	ZoARF#02	P-box	CCTTTTG	1626	1673	+	Gibberellin-responsive element
Maker00034317	ZoARF#02	ABRE	GCAACGTGTC	45	94	+	Abscisic acid responsiveness
Maker00034317	ZoARF#02	ABRE	ACGTG	48	93	+	Abscisic acid responsiveness
Maker00034317	ZoARF#02	ABRE	CACGTG	415	461	+	Abscisic acid responsiveness
Maker00034317	ZoARF#02	ABRE	ACGTG	416	461	+	Abscisic acid responsiveness
Maker00034317	ZoARF#02	ABRE	ACGTG	976	1021	+	Abscisic acid responsiveness
Maker00034317	ZoARF#02	ABRE	ACGTG	988	1033	-	Abscisic acid responsiveness
Maker00034317	ZoARF#02	Box II	ACACGTTGT	45	94	-	Light responsive element
Maker00034317	ZoARF#02	GATT-motif	CTCCTGATTGGA	1395	1446	+	Light responsive element
Maker00034317	ZoARF#02	G-Box	CACGTT	47	93	-	Light responsive element
Maker00034317	ZoARF#02	G-Box	CACGTG	415	461	+	Light responsive element
Maker00034317	ZoARF#02	TC-rich repeats	ATTCTCTAAC	590	639	-	Defense and stress responsiveness
Maker00034317	ZoARF#02	CGTCA-motif	CGTCA	702	747	+	MeJA-responsiveness
Maker00034317	ZoARF#02	G-box	CACGTG	415	461	+	Light responsive element
Maker00034317	ZoARF#02	G-box	CACGAC	443	489	+	Light responsive element
Maker00034317	ZoARF#02	G-box	CACGTC	975	1021	-	Light responsive element
Maker00034317	ZoARF#02	G-box	CACGTC	988	1034	+	Light responsive element
Maker00034317	ZoARF#02	Sp1	GGGCGG	28	74	+	light responsive element
Maker00034317	ZoARF#02	Sp1	GGGCGG	816	862	+	light responsive element
Maker00034317	ZoARF#02	Sp1	GGGCGG	1069	1115	+	light responsive element
Maker00034317	ZoARF#02	Sp1	GGGCGG	1412	1458	-	light responsive element
Maker00034317	ZoARF#02	AE-box	AGAAACTT	1183	1231	+	Light responsive element
Maker00044216	ZoARF#06	TCCC-motif	TCTCCCT	1687	1734	-	Light responsive element
Maker00044216	ZoARF#06	LTR	CCGAAA	1894	1940	+	Low-temperature responsiveness
Maker00044216	ZoARF#06	Sp1	GGGCGG	228	274	+	light responsive element
Maker00044216	ZoARF#06	Sp1	GGGCGG	798	844	-	light responsive element
Maker00044216	ZoARF#06	G-box	CACGTC	1851	1897	-	Light responsive element
Maker00044216	ZoARF#06	CGTCA-motif	CGTCA	844	889	-	MeJA-responsiveness
Maker00044216	ZoARF#06	CGTCA-motif	CGTCA	1311	1356	+	MeJA-responsiveness
Maker00044216	ZoARF#06	CGTCA-motif	CGTCA	1323	1368	+	MeJA-responsiveness
Maker00044216	ZoARF#06	TC-rich repeats	ATTCTCTAAC	394	443	+	Defense and stress responsiveness
Maker00044216	ZoARF#06	ABRE	ACGTG	1852	1897	+	Abscisic acid responsiveness
Maker00044216	ZoARF#06	CAT-box	GCCACT	72	118	-	Meristem expression
Maker00044216	ZoARF#06	CAT-box	GCCACT	816	862	+	Meristem expression
Maker00044216	ZoARF#06	CAT-box	GCCACT	1667	1713	-	Meristem expression
Maker00044216	ZoARF#06	TCT-motif	TCTTAC	529	575	+	Light responsive element
Maker00044216	ZoARF#06	GATA-motif	GATAGGG	339	386	-	Light responsive element
Maker00044216	ZoARF#06	TGA-element	AACGAC	876	922	+	Auxin-responsive element
Maker00044216	ZoARF#06	TGACG-motif	TGACG	844	889	+	MeJA-responsiveness
Maker00044216	ZoARF#06	TGACG-motif	TGACG	1311	1356	-	MeJA-responsiveness
Maker00044216	ZoARF#06	TGACG-motif	TGACG	1323	1368	-	MeJA-responsiveness
Maker00044259	ZoARF#05	LAMP-element	CTTTATCA	1054	1102	-	Light responsive element
Maker00044259	ZoARF#05	GT1-motif	GGTTAA	1635	1681	-	light responsive element
Maker00044259	ZoARF#05	GT1-motif	GGTTAA	1971	2017	+	light responsive element
Maker00044259	ZoARF#05	CAT-box	GCCACT	679	725	-	Meristem expression
Maker00044259	ZoARF#05	TCT-motif	TCTTAC	1211	1257	+	Light responsive element
Maker00044259	ZoARF#05	chs-CMA2a	TCACTTGA	749	797	-	Light responsive element
Maker00044259	ZoARF#05	3-AF1 binding site	TAAGAGAGGAA	1253	1303	+	light responsive element
Maker00044259	ZoARF#05	ABRE	AACCCGG	26	73	-	Abscisic acid responsiveness
Maker00044259	ZoARF#05	P-box	CCTTTTG	872	919	+	Gibberellin-responsive element
Maker00044259	ZoARF#05	WUN-motif	AAATTTCCT	912	961	-	Wound responsiveness
Maker00044259	ZoARF#05	WUN-motif	AAATTTCCT	1679	1728	+	Wound responsiveness
Maker00044259	ZoARF#05	ATCT-motif	AATCTAATCC	105	154	+	Light responsive element
Maker00044259	ZoARF#05	ARE	AAACCA	187	233	-	Anaerobic induction
Maker00044259	ZoARF#05	ARE	AAACCA	949	995	-	Anaerobic induction
Maker00044259	ZoARF#05	ARE	AAACCA	1032	1078	-	Anaerobic induction
Maker00044259	ZoARF#05	ARE	AAACCA	1568	1614	+	Anaerobic induction
Maker00044259	ZoARF#05	ARE	AAACCA	1627	1673	-	Anaerobic induction
Maker00044259	ZoARF#05	ARE	AAACCA	1795	1841	-	Anaerobic induction
Maker00044259	ZoARF#05	ARE	AAACCA	1952	1998	-	Anaerobic induction
Maker00044259	ZoARF#05	GTGGC-motif	GATTCTGTGGC	1306	1356	+	Light responsive element
Maker00044259	ZoARF#05	MBS	CAACTG	197	243	-	Drought-inducibility
Maker00044259	ZoARF#05	TCCC-motif	TCTCCCT	284	331	+	Light responsive element
Maker00044259	ZoARF#05	Box 4	ATTAAT	1715	1761	-	Light responsive element
Maker00044259	ZoARF#05	Box 4	ATTAAT	1908	1954	-	Light responsive element
Maker00044259	ZoARF#05	LTR	CCGAAA	1339	1385	+	Low-temperature responsiveness
Maker00045159	ZoARF#04	TGA-element	AACGAC	1955	2001	-	Auxin-responsive element
Maker00045159	ZoARF#04	AuxRR-core	GGTCCAT	1756	1803	+	Auxin-responsive element
Maker00045159	ZoARF#04	TGACG-motif	TGACG	265	310	-	MeJA-responsiveness
Maker00045159	ZoARF#04	TGACG-motif	TGACG	1188	1233	+	MeJA-responsiveness
Maker00045159	ZoARF#04	TGACG-motif	TGACG	1256	1301	-	MeJA-responsiveness
Maker00045159	ZoARF#04	TGACG-motif	TGACG	1689	1734	-	MeJA-responsiveness
Maker00045159	ZoARF#04	TCA-element	TCAGAAGAGG	1764	1813	+	Salicylic acid responsiveness
Maker00045159	ZoARF#04	G-Box	CACGTG	1375	1421	-	Light responsive element
Maker00045159	ZoARF#04	G-Box	TCCACATGGCA	1734	1784	-	Light responsive element
Maker00045159	ZoARF#04	G-Box	CACGTG	1737	1783	-	Light responsive element
Maker00045159	ZoARF#04	G-Box	TCCACATGGCA	1864	1914	-	Light responsive element
Maker00045159	ZoARF#04	ABRE	ACGTG	1254	1299	-	Abscisic acid responsiveness
Maker00045159	ZoARF#04	ABRE	CACGTG	1375	1421	-	Abscisic acid responsiveness
Maker00045159	ZoARF#04	ABRE	ACGTG	1376	1421	+	Abscisic acid responsiveness
Maker00045159	ZoARF#04	ABRE	ACGTG	1565	1610	+	Abscisic acid responsiveness
Maker00045159	ZoARF#04	ABRE	CACGTG	1737	1783	-	Abscisic acid responsiveness
Maker00045159	ZoARF#04	ABRE	ACGTG	1738	1783	+	Abscisic acid responsiveness
Maker00045159	ZoARF#04	Box II	CCACGTGGC	1735	1784	-	Light responsive element
Maker00045159	ZoARF#04	TCT-motif	TCTTAC	1126	1172	+	Light responsive element
Maker00045159	ZoARF#04	G-box	CACGTC	1254	1300	+	Light responsive element
Maker00045159	ZoARF#04	G-box	CACGTG	1375	1421	-	Light responsive element
Maker00045159	ZoARF#04	G-box	TACGTG	1564	1610	+	Light responsive element
Maker00045159	ZoARF#04	G-box	GCCACGTGGA	1735	1785	+	Light responsive element
Maker00045159	ZoARF#04	G-box	CACGTG	1737	1783	-	Light responsive element
Maker00045159	ZoARF#04	CGTCA-motif	CGTCA	265	310	+	MeJA-responsiveness
Maker00045159	ZoARF#04	CGTCA-motif	CGTCA	1188	1233	-	MeJA-responsiveness
Maker00045159	ZoARF#04	CGTCA-motif	CGTCA	1256	1301	+	MeJA-responsiveness
Maker00045159	ZoARF#04	CGTCA-motif	CGTCA	1689	1734	+	MeJA-responsiveness
Maker00045159	ZoARF#04	ARE	AAACCA	1179	1225	-	Anaerobic induction
Maker00045159	ZoARF#04	ARE	AAACCA	1922	1968	-	Anaerobic induction
Maker00045159	ZoARF#04	Sp1	GGGCGG	1802	1848	-	light responsive element
Maker00045159	ZoARF#04	LTR	CCGAAA	1239	1285	+	Low-temperature responsiveness
Maker00045159	ZoARF#04	LTR	CCGAAA	1480	1526	-	Low-temperature responsiveness
Maker00045159	ZoARF#04	I-box	cCATATCCAAT	1674	1724	+	Light responsive element
Maker00045159	ZoARF#04	Box 4	ATTAAT	211	257	+	Light responsive element
Maker00045159	ZoARF#04	Box 4	ATTAAT	1591	1637	-	Light responsive element
Maker00046837	ZoARF#03	Sp1	GGGCGG	763	809	+	light responsive element
Maker00046837	ZoARF#03	Sp1	GGGCGG	1321	1367	-	light responsive element
Maker00046837	ZoARF#03	G-box	CACGTG	267	313	+	Light responsive element
Maker00046837	ZoARF#03	ARE	AAACCA	30	76	-	Anaerobic induction
Maker00046837	ZoARF#03	CGTCA-motif	CGTCA	1367	1412	-	MeJA-responsiveness
Maker00046837	ZoARF#03	CGTCA-motif	CGTCA	1838	1883	+	MeJA-responsiveness
Maker00046837	ZoARF#03	CGTCA-motif	CGTCA	1850	1895	+	MeJA-responsiveness
Maker00046837	ZoARF#03	TC-rich repeats	ATTCTCTAAC	917	966	+	Defense and stress responsiveness
Maker00046837	ZoARF#03	G-Box	CACGTG	267	313	+	Light responsive element
Maker00046837	ZoARF#03	CAT-box	GCCACT	607	653	-	Meristem expression
Maker00046837	ZoARF#03	TCT-motif	TCTTAC	1052	1098	+	Light responsive element
Maker00046837	ZoARF#03	ABRE	CACGTG	267	313	+	Abscisic acid responsiveness
Maker00046837	ZoARF#03	ABRE	ACGTG	268	313	+	Abscisic acid responsiveness
Maker00046837	ZoARF#03	GATA-motif	GATAGGG	862	909	-	Light responsive element
Maker00046837	ZoARF#03	TGA-element	AACGAC	1399	1445	+	Auxin-responsive element
Maker00046837	ZoARF#03	TGACG-motif	TGACG	1367	1412	+	MeJA-responsiveness
Maker00046837	ZoARF#03	TGACG-motif	TGACG	1838	1883	-	MeJA-responsiveness
Maker00046837	ZoARF#03	TGACG-motif	TGACG	1850	1895	-	MeJA-responsiveness
Maker00051010	ZoARF#11	TGACG-motif	TGACG	1728	1773	-	MeJA-responsiveness
Maker00051010	ZoARF#11	MRE	AACCTAA	382	429	+	Light responsive element
Maker00051010	ZoARF#11	GA-motif	ATAGATAA	1196	1244	-	Light responsive element
Maker00051010	ZoARF#11	GT1-motif	GGTTAA	1270	1316	+	light responsive element
Maker00051010	ZoARF#11	TCT-motif	TCTTAC	1184	1230	+	Light responsive element
Maker00051010	ZoARF#11	P-box	CCTTTTG	1378	1425	-	Gibberellin-responsive element
Maker00051010	ZoARF#11	ABRE	ACGTG	687	732	-	Abscisic acid responsiveness
Maker00051010	ZoARF#11	ABRE	ACGTG	709	754	-	Abscisic acid responsiveness
Maker00051010	ZoARF#11	ABRE	ACGTG	1125	1170	+	Abscisic acid responsiveness
Maker00051010	ZoARF#11	TCA-element	CCATCTTTTT	886	935	-	Salicylic acid responsiveness
Maker00051010	ZoARF#11	TCA-element	CCATCTTTTT	1776	1825	+	Salicylic acid responsiveness
Maker00051010	ZoARF#11	G-Box	CACGTT	687	733	+	Light responsive element
Maker00051010	ZoARF#11	CGTCA-motif	CGTCA	1728	1773	+	MeJA-responsiveness
Maker00051010	ZoARF#11	ARE	AAACCA	29	75	+	Anaerobic induction
Maker00051010	ZoARF#11	ARE	AAACCA	288	334	+	Anaerobic induction
Maker00051010	ZoARF#11	ARE	AAACCA	336	382	+	Anaerobic induction
Maker00051010	ZoARF#11	G-box	CACGTC	709	755	+	Light responsive element
Maker00051010	ZoARF#11	G-box	TACGTG	1124	1170	+	Light responsive element
Maker00051010	ZoARF#11	G-box	CACGAC	1846	1892	-	Light responsive element
Maker00051010	ZoARF#11	G-box	CACGAC	1906	1952	+	Light responsive element
Maker00051010	ZoARF#11	AE-box	AGAAACAA	1308	1356	+	Light responsive element
Maker00051010	ZoARF#11	Box 4	ATTAAT	1191	1237	-	Light responsive element
Maker00051010	ZoARF#11	TCCC-motif	TCTCCCT	1614	1661	-	Light responsive element
Maker00060750	ZoARF#20	G-Box	CACGTT	260	306	-	Light responsive element
Maker00060750	ZoARF#20	TC-rich repeats	ATTCTCTAAC	1919	1968	-	Defense and stress responsiveness
Maker00060750	ZoARF#20	ABRE	ACGTG	261	306	+	Abscisic acid responsiveness
Maker00060750	ZoARF#20	CAT-box	GCCACT	308	354	-	Meristem expression
Maker00060750	ZoARF#20	GATA-motif	AAGGATAAGG	637	686	+	Light responsive element
Maker00060750	ZoARF#20	GA-motif	ATAGATAA	88	136	+	Light responsive element
Maker00060750	ZoARF#20	TGACG-motif	TGACG	487	532	+	MeJA-responsiveness
Maker00060750	ZoARF#20	TGACG-motif	TGACG	1058	1103	+	MeJA-responsiveness
Maker00060750	ZoARF#20	MBS	CAACTG	1084	1130	-	Drought-inducibility
Maker00060750	ZoARF#20	LTR	CCGAAA	1611	1657	-	Low-temperature responsiveness
Maker00060750	ZoARF#20	Box 4	ATTAAT	1797	1843	-	Light responsive element
Maker00060750	ZoARF#20	AE-box	AGAAACTT	1192	1240	-	Light responsive element
Maker00060750	ZoARF#20	ARE	AAACCA	1254	1300	-	Anaerobic induction
Maker00060750	ZoARF#20	ARE	AAACCA	1278	1324	-	Anaerobic induction
Maker00060750	ZoARF#20	ARE	AAACCA	1307	1353	-	Anaerobic induction
Maker00060750	ZoARF#20	ARE	AAACCA	1703	1749	-	Anaerobic induction
Maker00060750	ZoARF#20	ARE	AAACCA	1966	2012	-	Anaerobic induction
Maker00060750	ZoARF#20	CGTCA-motif	CGTCA	-1	44	+	MeJA-responsiveness
Maker00060750	ZoARF#20	CGTCA-motif	CGTCA	487	532	-	MeJA-responsiveness
Maker00060750	ZoARF#20	CGTCA-motif	CGTCA	1058	1103	-	MeJA-responsiveness
Maker00061836	ZoARF#19	ATCT-motif	AATCTAATCC	1035	1084	+	Light responsive element
Maker00061836	ZoARF#19	GCN4_motif	TGAGTCA	322	369	+	Element related to endosperm expression
Maker00061836	ZoARF#19	Box 4	ATTAAT	193	239	+	Light responsive element
Maker00061836	ZoARF#19	Box 4	ATTAAT	217	263	+	Light responsive element
Maker00061836	ZoARF#19	Box 4	ATTAAT	282	328	+	Light responsive element
Maker00061836	ZoARF#19	Box 4	ATTAAT	701	747	+	Light responsive element
Maker00061836	ZoARF#19	Sp1	GGGCGG	1255	1301	+	light responsive element
Maker00061836	ZoARF#19	Sp1	GGGCGG	1373	1419	+	light responsive element
Maker00061836	ZoARF#19	circadian	CAAAGATATC	838	887	+	Circadian control
Maker00061836	ZoARF#19	ACE	GCGACGTACC	1454	1503	+	Light responsive element
Maker00061836	ZoARF#19	MRE	AACCTAA	742	789	-	Light responsive element
Maker00061836	ZoARF#19	GA-motif	ATAGATAA	273	321	-	Light responsive element
Maker00061836	ZoARF#19	TGA-element	AACGAC	156	202	-	Auxin-responsive element
Maker00061836	ZoARF#19	GT1-motif	GGTTAA	1717	1763	-	light responsive element
Maker00061836	ZoARF#19	GATA-motif	AAGATAAGATT	123	173	-	Light responsive element
Maker00061836	ZoARF#19	3-AF1 binding site	TAAGAGAGGAA	7	57	-	light responsive element
Maker00061836	ZoARF#19	TCA-element	CCATCTTTTT	1168	1217	-	Salicylic acid responsiveness
Maker00069603	ZoARF#07	LTR	CCGAAA	638	684	+	Low-temperature responsiveness
Maker00069603	ZoARF#07	LTR	CCGAAA	1469	1515	-	Low-temperature responsiveness
Maker00069603	ZoARF#07	AT1-motif	AATTATTTTTTATT	1606	1659	-	Light responsive element
Maker00069603	ZoARF#07	Box 4	ATTAAT	1138	1184	-	Light responsive element
Maker00069603	ZoARF#07	Box 4	ATTAAT	1483	1529	-	Light responsive element
Maker00069603	ZoARF#07	Box 4	ATTAAT	1618	1664	-	Light responsive element
Maker00069603	ZoARF#07	Box 4	ATTAAT	1630	1676	-	Light responsive element
Maker00069603	ZoARF#07	Box 4	ATTAAT	1634	1680	-	Light responsive element
Maker00069603	ZoARF#07	CGTCA-motif	CGTCA	318	363	-	MeJA-responsiveness
Maker00069603	ZoARF#07	CGTCA-motif	CGTCA	707	752	-	MeJA-responsiveness
Maker00069603	ZoARF#07	G-box	TACGTG	754	800	+	Light responsive element
Maker00069603	ZoARF#07	G-box	CACGAC	1796	1842	+	Light responsive element
Maker00069603	ZoARF#07	ABRE	ACGTG	755	800	+	Abscisic acid responsiveness
Maker00069603	ZoARF#07	CAT-box	GCCACT	765	811	+	Meristem expression
Maker00069603	ZoARF#07	TCA-element	CCATCTTTTT	83	132	+	Salicylic acid responsiveness
Maker00069603	ZoARF#07	TCA-element	TCAGAAGAGG	1183	1232	-	Salicylic acid responsiveness
Maker00069603	ZoARF#07	ACE	CTAACGTATT	1141	1190	-	Light responsive element
Maker00069603	ZoARF#07	TGACG-motif	TGACG	318	363	+	MeJA-responsiveness
Maker00069603	ZoARF#07	TGACG-motif	TGACG	707	752	+	MeJA-responsiveness
Maker00069603	ZoARF#07	GT1-motif	GGTTAA	281	327	+	light responsive element
Maker00069603	ZoARF#07	TGA-element	AACGAC	684	730	-	Auxin-responsive element
Maker00076638	ZoARF#08	TGACG-motif	TGACG	0	45	-	MeJA-responsiveness
Maker00076638	ZoARF#08	TGACG-motif	TGACG	675	720	+	MeJA-responsiveness
Maker00076638	ZoARF#08	TGA-element	AACGAC	513	559	-	Auxin-responsive element
Maker00076638	ZoARF#08	GT1-motif	GGTTAA	1191	1237	+	light responsive element
Maker00076638	ZoARF#08	AuxRR-core	GGTCCAT	1319	1366	-	Auxin-responsive element
Maker00076638	ZoARF#08	ABRE	TACGGTC	312	359	+	Abscisic acid responsiveness
Maker00076638	ZoARF#08	TCT-motif	TCTTAC	934	980	-	Light responsive element
Maker00076638	ZoARF#08	TCT-motif	TCTTAC	1396	1442	+	Light responsive element
Maker00076638	ZoARF#08	CAT-box	GCCACT	534	580	+	Meristem expression
Maker00076638	ZoARF#08	TC-rich repeats	GTTTTCTTAC	934	984	-	Defense and stress responsiveness
Maker00076638	ZoARF#08	CGTCA-motif	CGTCA	0	45	+	MeJA-responsiveness
Maker00076638	ZoARF#08	CGTCA-motif	CGTCA	675	720	-	MeJA-responsiveness
Maker00076638	ZoARF#08	TATC-box	TATCCCA	1326	1373	+	Gibberellin-responsive element
Maker00076638	ZoARF#08	LTR	CCGAAA	294	340	+	Low-temperature responsiveness
Maker00076638	ZoARF#08	Box 4	ATTAAT	1836	1882	-	Light responsive element
Maker00076638	ZoARF#08	Box 4	ATTAAT	1967	2013	-	Light responsive element
Maker00076638	ZoARF#08	MBS	CAACTG	273	319	+	Drought-inducibility
Maker00076638	ZoARF#08	MBS	CAACTG	1354	1400	-	Drought-inducibility
Maker00077323	ZoARF#26	TGACG-motif	TGACG	1859	1904	-	MeJA-responsiveness
Maker00077323	ZoARF#26	TCT-motif	TCTTAC	1466	1512	+	Light responsive element
Maker00077323	ZoARF#26	TCT-motif	TCTTAC	1627	1673	-	Light responsive element
Maker00077323	ZoARF#26	CAT-box	GCCACT	216	262	-	Meristem expression
Maker00077323	ZoARF#26	CAT-box	GCCACT	535	581	+	Meristem expression
Maker00077323	ZoARF#26	ABRE	ACGTG	853	898	+	Abscisic acid responsiveness
Maker00077323	ZoARF#26	Gap-box	CAAATGAA(A/G)A	1235	1284.5	-	Light responsive element
Maker00077323	ZoARF#26	TCA-element	CCATCTTTTT	748	797	+	Salicylic acid responsiveness
Maker00077323	ZoARF#26	G-Box	CACGTT	852	898	-	Light responsive element
Maker00077323	ZoARF#26	ARE	AAACCA	1067	1113	+	Anaerobic induction
Maker00077323	ZoARF#26	ARE	AAACCA	1536	1582	-	Anaerobic induction
Maker00077323	ZoARF#26	CGTCA-motif	CGTCA	1859	1904	+	MeJA-responsiveness
Maker00077323	ZoARF#26	RY-element	CATGCATG	809	857	+	Element related to seed-specific regulation
Maker00077323	ZoARF#26	Box 4	ATTAAT	442	488	+	Light responsive element
Maker00077323	ZoARF#26	AE-box	AGAAACTT	466	514	-	Light responsive element
Maker00077323	ZoARF#26	AE-box	AGAAACAA	559	607	-	Light responsive element
Maker00077323	ZoARF#26	AE-box	AGAAACAA	599	647	-	Light responsive element
Maker00077323	ZoARF#26	GARE-motif	TCTGTTG	1921	1968	+	Gibberellin-responsive element
Maker00077323	ZoARF#26	LTR	CCGAAA	243	289	-	Low-temperature responsiveness
Maker00077323	ZoARF#26	LTR	CCGAAA	1600	1646	+	Low-temperature responsiveness
