# Supplementary material for: Genome-Wide Analysis and Expression Profiles of Auxin Response Factors in Ginger (Zingiber officinale Roscoe)
Source: Int J Mol Sci. 2025 Aug 29;26(17):8412. doi: 10.3390/ijms26178412 (PMC12428267; doi:10.3390/ijms26178412)
Supplement: Supplementary file 1 [file ijms-26-08412-s001.zip › ijms-3756269-supplementary/Supplementary Materials/Table S3. GO annotation of ZoARF protein sequences.xlsx]

## Sheet: Table S3. GO annotation of ZoAR
Table S3. GO annotation of ZoARF protein sequences
Class	GO_Name	GO_Name	GO_ID	P_value	EnrichmentScore	HitsGenesCountsInSelectedSet	HitsGenesCountsInBackground	AllGenesCountsInSelectedSet	AllGenesCountsInBackground	GenesOfSelectedSetInGOterm	corrected p-value(BH method)
Molecular function	DNA binding	DNA binding	GO:0003678	2.03e-09	9.21356	9	1180	9	10872	ZoARF#20,ZoARF#25,ZoARF#16,ZoARF#07,ZoARF#04,ZoARF#09,ZoARF#12,ZoARF#11,ZoARF#08,	3.86e-08
Molecular function	DNA-binding transcription factor activity	DNA-binding transcription factor activity	GO:0003701	4.09e-09	8.52706	9	1275	9	10872	ZoARF#20,ZoARF#25,ZoARF#16,ZoARF#07,ZoARF#04,ZoARF#09,ZoARF#12,ZoARF#11,ZoARF#08,	3.89e-08
Molecular function	transcription regulator activity	transcription regulator activity	GO:0140111	7.57e-09	7.96484	9	1365	9	10872	ZoARF#20,ZoARF#25,ZoARF#16,ZoARF#07,ZoARF#04,ZoARF#09,ZoARF#12,ZoARF#11,ZoARF#08,	4.8e-08
Molecular function	nucleic acid binding	nucleic acid binding	GO:0003677	7.48e-07	4.78732	9	2271	9	10872	ZoARF#20,ZoARF#25,ZoARF#16,ZoARF#07,ZoARF#04,ZoARF#09,ZoARF#12,ZoARF#11,ZoARF#08,	3.55e-06
Molecular function	heterocyclic compound binding	heterocyclic compound binding	GO:1901364	3.58e-06	4.02369	9	2702	9	10872	ZoARF#20,ZoARF#25,ZoARF#16,ZoARF#07,ZoARF#04,ZoARF#09,ZoARF#12,ZoARF#11,ZoARF#08,	1.36e-05
Molecular function	organic cyclic compound binding	organic cyclic compound binding	GO:0097160	3.7e-06	4.00885	9	2712	9	10872	ZoARF#20,ZoARF#25,ZoARF#16,ZoARF#07,ZoARF#04,ZoARF#09,ZoARF#12,ZoARF#11,ZoARF#08,	1.17e-05
Molecular function	small molecule binding	small molecule binding	GO:0036095	4.67e-06	3.90658	9	2783	9	10872	ZoARF#20,ZoARF#25,ZoARF#16,ZoARF#07,ZoARF#04,ZoARF#09,ZoARF#12,ZoARF#11,ZoARF#08,	1.27e-05
Molecular function	sequence-specific DNA binding	sequence-specific DNA binding	GO:0043566	9.18e-06	9.3162	6	778	9	10872	ZoARF#25,ZoARF#16,ZoARF#09,ZoARF#12,ZoARF#11,ZoARF#08,	2.18e-05
Molecular function	binding	binding	GO:0005489	0.00107466	2.13637	9	5089	9	10872	ZoARF#20,ZoARF#25,ZoARF#16,ZoARF#07,ZoARF#04,ZoARF#09,ZoARF#12,ZoARF#11,ZoARF#08,	0.00170155
Molecular function	protein binding	protein binding	GO:0005516	0.0194072	2.78213	5	2171	9	10872	ZoARF#25,ZoARF#16,ZoARF#09,ZoARF#12,ZoARF#11,	0.0263384
Cellular component	nucleus	nucleus	GO:0005635	6.36e-05	2.92443	9	4367	9	12771	ZoARF#20,ZoARF#25,ZoARF#16,ZoARF#07,ZoARF#04,ZoARF#09,ZoARF#12,ZoARF#11,ZoARF#08,	0.000763
Biological process	shoot system development	shoot system development	GO:0048368	4.31e-10	10.9454	9	1153	9	12620	ZoARF#20,ZoARF#25,ZoARF#16,ZoARF#07,ZoARF#04,ZoARF#09,ZoARF#12,ZoARF#11,ZoARF#08,	5.11e-08
Biological process	post-embryonic development	post-embryonic development	GO:0009792	2.59e-08	6.95317	9	1815	9	12620	ZoARF#20,ZoARF#25,ZoARF#16,ZoARF#07,ZoARF#04,ZoARF#09,ZoARF#12,ZoARF#11,ZoARF#08,	8.76e-07
Biological process	regulation of DNA-templated transcription	regulation of DNA-templated transcription	GO:0006356	3.18e-08	6.79591	9	1857	9	12620	ZoARF#20,ZoARF#25,ZoARF#16,ZoARF#07,ZoARF#04,ZoARF#09,ZoARF#12,ZoARF#11,ZoARF#08,	7.54e-07
Biological process	regulation of RNA biosynthetic process	regulation of RNA biosynthetic process	GO:2001142	3.82e-08	6.65963	9	1895	9	12620	ZoARF#20,ZoARF#25,ZoARF#16,ZoARF#07,ZoARF#04,ZoARF#09,ZoARF#12,ZoARF#11,ZoARF#08,	8.23e-07
Biological process	obsolete regulation of nucleic acid-templated transcription	obsolete regulation of nucleic acid-templated transcription	GO:1903507	3.82e-08	6.65963	9	1895	9	12620	ZoARF#20,ZoARF#25,ZoARF#16,ZoARF#07,ZoARF#04,ZoARF#09,ZoARF#12,ZoARF#11,ZoARF#08,	8.23e-07
Biological process	DNA-templated transcription	DNA-templated transcription	GO:0006352	4.9e-08	6.47844	9	1948	9	12620	ZoARF#20,ZoARF#25,ZoARF#16,ZoARF#07,ZoARF#04,ZoARF#09,ZoARF#12,ZoARF#11,ZoARF#08,	8.93e-07
Biological process	RNA biosynthetic process	RNA biosynthetic process	GO:0032775	6.21e-08	6.31	9	2000	9	12620	ZoARF#20,ZoARF#25,ZoARF#16,ZoARF#07,ZoARF#04,ZoARF#09,ZoARF#12,ZoARF#11,ZoARF#08,	9.81e-07
Biological process	regulation of RNA metabolic process	regulation of RNA metabolic process	GO:0051253	7.04e-08	6.22288	9	2028	9	12620	ZoARF#20,ZoARF#25,ZoARF#16,ZoARF#07,ZoARF#04,ZoARF#09,ZoARF#12,ZoARF#11,ZoARF#08,	1.04e-06
Biological process	response to hormone	response to hormone	GO:0009726	7.73e-08	6.1591	9	2049	9	12620	ZoARF#20,ZoARF#25,ZoARF#16,ZoARF#07,ZoARF#04,ZoARF#09,ZoARF#12,ZoARF#11,ZoARF#08,	1.02e-06
Biological process	obsolete regulation of cellular macromolecule biosynthetic process	obsolete regulation of cellular macromolecule biosynthetic process	GO:2000113	8.11e-08	6.12621	9	2060	9	12620	ZoARF#20,ZoARF#25,ZoARF#16,ZoARF#07,ZoARF#04,ZoARF#09,ZoARF#12,ZoARF#11,ZoARF#08,	1.01e-06
Biological process	response to endogenous stimulus	response to endogenous stimulus	GO:0009720	9.32e-08	6.0325	9	2092	9	12620	ZoARF#20,ZoARF#25,ZoARF#16,ZoARF#07,ZoARF#04,ZoARF#09,ZoARF#12,ZoARF#11,ZoARF#08,	1.1e-06
Biological process	regulation of nucleobase-containing compound metabolic process	regulation of nucleobase-containing compound metabolic process	GO:0019220	1.28e-07	5.82372	9	2167	9	12620	ZoARF#20,ZoARF#25,ZoARF#16,ZoARF#07,ZoARF#04,ZoARF#09,ZoARF#12,ZoARF#11,ZoARF#08,	1.32e-06
Biological process	response to auxin	response to auxin	GO:0009734	2.13e-07	17.6751	6	476	9	12620	ZoARF#20,ZoARF#07,ZoARF#04,ZoARF#09,ZoARF#12,ZoARF#08,	1.94e-06
Biological process	regulation of gene expression	regulation of gene expression	GO:0010469	2.6e-07	5.38396	9	2344	9	12620	ZoARF#20,ZoARF#25,ZoARF#16,ZoARF#07,ZoARF#04,ZoARF#09,ZoARF#12,ZoARF#11,ZoARF#08,	2.2e-06
Biological process	nucleobase-containing compound biosynthetic process	nucleobase-containing compound biosynthetic process	GO:0034655	2.6e-07	5.38396	9	2344	9	12620	ZoARF#20,ZoARF#25,ZoARF#16,ZoARF#07,ZoARF#04,ZoARF#09,ZoARF#12,ZoARF#11,ZoARF#08,	2.2e-06
Biological process	leaf development	leaf development	GO:0048367	2.85e-07	16.8267	6	500	9	12620	ZoARF#20,ZoARF#25,ZoARF#16,ZoARF#04,ZoARF#12,ZoARF#11,	2.25e-06
Biological process	system development	system development	GO:0048732	3.05e-07	5.28919	9	2386	9	12620	ZoARF#20,ZoARF#25,ZoARF#16,ZoARF#07,ZoARF#04,ZoARF#09,ZoARF#12,ZoARF#11,ZoARF#08,	2.33e-06
Biological process	regulation of macromolecule biosynthetic process	regulation of macromolecule biosynthetic process	GO:0010557	4.54e-07	5.06014	9	2494	9	12620	ZoARF#20,ZoARF#25,ZoARF#16,ZoARF#07,ZoARF#04,ZoARF#09,ZoARF#12,ZoARF#11,ZoARF#08,	3.26e-06
Biological process	regulation of nitrogen compound metabolic process	regulation of nitrogen compound metabolic process	GO:0051172	5.21e-07	4.9842	9	2532	9	12620	ZoARF#20,ZoARF#25,ZoARF#16,ZoARF#07,ZoARF#04,ZoARF#09,ZoARF#12,ZoARF#11,ZoARF#08,	3.63e-06
Biological process	regulation of cellular biosynthetic process	regulation of cellular biosynthetic process	GO:0031327	6.17e-07	4.89147	9	2580	9	12620	ZoARF#20,ZoARF#25,ZoARF#16,ZoARF#07,ZoARF#04,ZoARF#09,ZoARF#12,ZoARF#11,ZoARF#08,	4.18e-06
Biological process	heterocycle biosynthetic process	heterocycle biosynthetic process	GO:0018131	6.45e-07	4.86695	9	2593	9	12620	ZoARF#20,ZoARF#25,ZoARF#16,ZoARF#07,ZoARF#04,ZoARF#09,ZoARF#12,ZoARF#11,ZoARF#08,	4.25e-06
Biological process	regulation of primary metabolic process	regulation of primary metabolic process	GO:0080091	6.48e-07	4.86507	9	2594	9	12620	ZoARF#20,ZoARF#25,ZoARF#16,ZoARF#07,ZoARF#04,ZoARF#09,ZoARF#12,ZoARF#11,ZoARF#08,	4.15e-06
Biological process	regulation of biosynthetic process	regulation of biosynthetic process	GO:0009890	6.85e-07	4.83525	9	2610	9	12620	ZoARF#20,ZoARF#25,ZoARF#16,ZoARF#07,ZoARF#04,ZoARF#09,ZoARF#12,ZoARF#11,ZoARF#08,	4.27e-06
Biological process	aromatic compound biosynthetic process	aromatic compound biosynthetic process	GO:0019439	7.83e-07	4.76406	9	2649	9	12620	ZoARF#20,ZoARF#25,ZoARF#16,ZoARF#07,ZoARF#04,ZoARF#09,ZoARF#12,ZoARF#11,ZoARF#08,	4.64e-06
Biological process	flower development	flower development	GO:0009909	8.29e-07	14.0456	6	599	9	12620	ZoARF#25,ZoARF#16,ZoARF#07,ZoARF#09,ZoARF#11,ZoARF#08,	4.68e-06
Biological process	reproductive shoot system development	reproductive shoot system development	GO:0090568	1.05e-06	13.5045	6	623	9	12620	ZoARF#25,ZoARF#16,ZoARF#07,ZoARF#09,ZoARF#11,ZoARF#08,	5.63e-06
Biological process	response to organic substance	response to organic substance	GO:0010034	1.14e-06	4.57081	9	2761	9	12620	ZoARF#20,ZoARF#25,ZoARF#16,ZoARF#07,ZoARF#04,ZoARF#09,ZoARF#12,ZoARF#11,ZoARF#08,	5.99e-06
Biological process	regulation of macromolecule metabolic process	regulation of macromolecule metabolic process	GO:0060256	1.19e-06	4.54939	9	2774	9	12620	ZoARF#20,ZoARF#25,ZoARF#16,ZoARF#07,ZoARF#04,ZoARF#09,ZoARF#12,ZoARF#11,ZoARF#08,	6.11e-06
Biological process	organic cyclic compound biosynthetic process	organic cyclic compound biosynthetic process	GO:1901363	1.27e-06	4.51521	9	2795	9	12620	ZoARF#20,ZoARF#25,ZoARF#16,ZoARF#07,ZoARF#04,ZoARF#09,ZoARF#12,ZoARF#11,ZoARF#08,	6.4e-06
Biological process	regulation of cellular metabolic process	regulation of cellular metabolic process	GO:0031324	2.09e-06	4.27217	9	2954	9	12620	ZoARF#20,ZoARF#25,ZoARF#16,ZoARF#07,ZoARF#04,ZoARF#09,ZoARF#12,ZoARF#11,ZoARF#08,	9.91e-06
Biological process	cellular nitrogen compound biosynthetic process	cellular nitrogen compound biosynthetic process	GO:0044272	2.1e-06	4.26928	9	2956	9	12620	ZoARF#20,ZoARF#25,ZoARF#16,ZoARF#07,ZoARF#04,ZoARF#09,ZoARF#12,ZoARF#11,ZoARF#08,	9.77e-06
Biological process	phyllome development	phyllome development	GO:0048828	2.29e-06	11.8165	6	712	9	12620	ZoARF#20,ZoARF#25,ZoARF#16,ZoARF#04,ZoARF#12,ZoARF#11,	1.04e-05
Biological process	multicellular organism development	multicellular organism development	GO:0007276	2.58e-06	4.17328	9	3024	9	12620	ZoARF#20,ZoARF#25,ZoARF#16,ZoARF#07,ZoARF#04,ZoARF#09,ZoARF#12,ZoARF#11,ZoARF#08,	1.13e-05
Biological process	regulation of metabolic process	regulation of metabolic process	GO:0019223	2.63e-06	4.16502	9	3030	9	12620	ZoARF#20,ZoARF#25,ZoARF#16,ZoARF#07,ZoARF#04,ZoARF#09,ZoARF#12,ZoARF#11,ZoARF#08,	1.13e-05
Biological process	RNA metabolic process	RNA metabolic process	GO:0016071	4.24e-06	3.94992	9	3195	9	12620	ZoARF#20,ZoARF#25,ZoARF#16,ZoARF#07,ZoARF#04,ZoARF#09,ZoARF#12,ZoARF#11,ZoARF#08,	1.73e-05
Biological process	plant organ development	plant organ development	GO:0099403	4.87e-06	7.22795	7	1358	9	12620	ZoARF#20,ZoARF#25,ZoARF#16,ZoARF#04,ZoARF#09,ZoARF#12,ZoARF#11,	1.96e-05
Biological process	gene expression	gene expression	GO:0010468	5.4e-06	3.84522	9	3282	9	12620	ZoARF#20,ZoARF#25,ZoARF#16,ZoARF#07,ZoARF#04,ZoARF#09,ZoARF#12,ZoARF#11,ZoARF#08,	2.13e-05
Biological process	multicellular organismal process	multicellular organismal process	GO:0032502	6.91e-06	3.74148	9	3373	9	12620	ZoARF#20,ZoARF#25,ZoARF#16,ZoARF#07,ZoARF#04,ZoARF#09,ZoARF#12,ZoARF#11,ZoARF#08,	2.64e-05
Biological process	anatomical structure development	anatomical structure development	GO:0048857	9.59e-06	3.60778	9	3498	9	12620	ZoARF#20,ZoARF#25,ZoARF#16,ZoARF#07,ZoARF#04,ZoARF#09,ZoARF#12,ZoARF#11,ZoARF#08,	3.55e-05
Biological process	nucleic acid metabolic process	nucleic acid metabolic process	GO:0090305	1.42e-05	3.45469	9	3653	9	12620	ZoARF#20,ZoARF#25,ZoARF#16,ZoARF#07,ZoARF#04,ZoARF#09,ZoARF#12,ZoARF#11,ZoARF#08,	5.09e-05
Biological process	developmental process	developmental process	GO:0032503	1.56e-05	3.41913	9	3691	9	12620	ZoARF#20,ZoARF#25,ZoARF#16,ZoARF#07,ZoARF#04,ZoARF#09,ZoARF#12,ZoARF#11,ZoARF#08,	5.5e-05
Biological process	response to chemical	response to chemical	GO:0042222	1.78e-05	3.36893	9	3746	9	12620	ZoARF#20,ZoARF#25,ZoARF#16,ZoARF#07,ZoARF#04,ZoARF#09,ZoARF#12,ZoARF#11,ZoARF#08,	6.1e-05
Biological process	macromolecule biosynthetic process	macromolecule biosynthetic process	GO:0009060	3.01e-05	3.17724	9	3972	9	12620	ZoARF#20,ZoARF#25,ZoARF#16,ZoARF#07,ZoARF#04,ZoARF#09,ZoARF#12,ZoARF#11,ZoARF#08,	9.39e-05
Biological process	nucleobase-containing compound metabolic process	nucleobase-containing compound metabolic process	GO:0006140	3.26e-05	3.14949	9	4007	9	12620	ZoARF#20,ZoARF#25,ZoARF#16,ZoARF#07,ZoARF#04,ZoARF#09,ZoARF#12,ZoARF#11,ZoARF#08,	0.0001
Biological process	heterocycle metabolic process	heterocycle metabolic process	GO:0046484	6.08e-05	2.93898	9	4294	9	12620	ZoARF#20,ZoARF#25,ZoARF#16,ZoARF#07,ZoARF#04,ZoARF#09,ZoARF#12,ZoARF#11,ZoARF#08,	0.000174
Biological process	cellular aromatic compound metabolic process	cellular aromatic compound metabolic process	GO:0006726	7.5e-05	2.87144	9	4395	9	12620	ZoARF#20,ZoARF#25,ZoARF#16,ZoARF#07,ZoARF#04,ZoARF#09,ZoARF#12,ZoARF#11,ZoARF#08,	0.000207
Biological process	cellular nitrogen compound metabolic process	cellular nitrogen compound metabolic process	GO:0034642	0.000102	2.77485	9	4548	9	12620	ZoARF#20,ZoARF#25,ZoARF#16,ZoARF#07,ZoARF#04,ZoARF#09,ZoARF#12,ZoARF#11,ZoARF#08,	0.000278
Biological process	organic cyclic compound metabolic process	organic cyclic compound metabolic process	GO:1901361	0.000103	2.77058	9	4555	9	12620	ZoARF#20,ZoARF#25,ZoARF#16,ZoARF#07,ZoARF#04,ZoARF#09,ZoARF#12,ZoARF#11,ZoARF#08,	0.000279
Biological process	reproductive system development	reproductive system development	GO:0061459	0.000122	5.95002	6	1414	9	12620	ZoARF#25,ZoARF#16,ZoARF#07,ZoARF#09,ZoARF#11,ZoARF#08,	0.000324
Biological process	reproductive structure development	reproductive structure development	GO:0048609	0.000122	5.95002	6	1414	9	12620	ZoARF#25,ZoARF#16,ZoARF#07,ZoARF#09,ZoARF#11,ZoARF#08,	0.000324
Biological process	regulation of cellular process	regulation of cellular process	GO:0050795	0.000167	2.62698	9	4804	9	12620	ZoARF#20,ZoARF#25,ZoARF#16,ZoARF#07,ZoARF#04,ZoARF#09,ZoARF#12,ZoARF#11,ZoARF#08,	0.00043
Biological process	cellular biosynthetic process	cellular biosynthetic process	GO:0044250	0.000302	2.45956	9	5131	9	12620	ZoARF#20,ZoARF#25,ZoARF#16,ZoARF#07,ZoARF#04,ZoARF#09,ZoARF#12,ZoARF#11,ZoARF#08,	0.000724
Biological process	developmental process involved in reproduction	developmental process involved in reproduction	GO:0003007	0.000338	4.96948	6	1693	9	12620	ZoARF#25,ZoARF#16,ZoARF#07,ZoARF#09,ZoARF#11,ZoARF#08,	0.000792
Biological process	organic substance biosynthetic process	organic substance biosynthetic process	GO:1901577	0.00036	2.41254	9	5231	9	12620	ZoARF#20,ZoARF#25,ZoARF#16,ZoARF#07,ZoARF#04,ZoARF#09,ZoARF#12,ZoARF#11,ZoARF#08,	0.000828
Biological process	regulation of biological process	regulation of biological process	GO:0050790	0.000362	2.4107	9	5235	9	12620	ZoARF#20,ZoARF#25,ZoARF#16,ZoARF#07,ZoARF#04,ZoARF#09,ZoARF#12,ZoARF#11,ZoARF#08,	0.000825
Biological process	biosynthetic process	biosynthetic process	GO:0009059	0.000428	2.3664	9	5333	9	12620	ZoARF#20,ZoARF#25,ZoARF#16,ZoARF#07,ZoARF#04,ZoARF#09,ZoARF#12,ZoARF#11,ZoARF#08,	0.000939
Biological process	reproductive process	reproductive process	GO:0022415	0.000659	4.4095	6	1908	9	12620	ZoARF#25,ZoARF#16,ZoARF#07,ZoARF#09,ZoARF#11,ZoARF#08,	0.00136967
Biological process	reproduction	reproduction	GO:0000004	0.000678	4.38651	6	1918	9	12620	ZoARF#25,ZoARF#16,ZoARF#07,ZoARF#09,ZoARF#11,ZoARF#08,	0.00139782
Biological process	biological regulation	biological regulation	GO:0065008	0.000896	2.18	9	5789	9	12620	ZoARF#20,ZoARF#25,ZoARF#16,ZoARF#07,ZoARF#04,ZoARF#09,ZoARF#12,ZoARF#11,ZoARF#08,	0.00175549
Biological process	positive regulation of cellular process	positive regulation of cellular process	GO:0048523	0.00155783	4.91663	5	1426	9	12620	ZoARF#20,ZoARF#25,ZoARF#16,ZoARF#04,ZoARF#11,	0.00279702
Biological process	response to stimulus	response to stimulus	GO:0050897	0.00189809	2.00572	9	6292	9	12620	ZoARF#20,ZoARF#25,ZoARF#16,ZoARF#07,ZoARF#04,ZoARF#09,ZoARF#12,ZoARF#11,ZoARF#08,	0.00328356
Biological process	macromolecule metabolic process	macromolecule metabolic process	GO:0043171	0.00308221	1.9006	9	6640	9	12620	ZoARF#20,ZoARF#25,ZoARF#16,ZoARF#07,ZoARF#04,ZoARF#09,ZoARF#12,ZoARF#11,ZoARF#08,	0.0049357
Biological process	positive regulation of biological process	positive regulation of biological process	GO:0048519	0.00376117	4.05032	5	1731	9	12620	ZoARF#20,ZoARF#25,ZoARF#16,ZoARF#04,ZoARF#11,	0.00586446
Biological process	nitrogen compound metabolic process	nitrogen compound metabolic process	GO:0006808	0.00576407	1.77297	9	7118	9	12620	ZoARF#20,ZoARF#25,ZoARF#16,ZoARF#07,ZoARF#04,ZoARF#09,ZoARF#12,ZoARF#11,ZoARF#08,	0.00875696
Biological process	primary metabolic process	primary metabolic process	GO:0044239	0.0140934	1.60539	9	7861	9	12620	ZoARF#20,ZoARF#25,ZoARF#16,ZoARF#07,ZoARF#04,ZoARF#09,ZoARF#12,ZoARF#11,ZoARF#08,	0.0201213
Biological process	organic substance metabolic process	organic substance metabolic process	GO:0071705	0.026414	1.49721	9	8429	9	12620	ZoARF#20,ZoARF#25,ZoARF#16,ZoARF#07,ZoARF#04,ZoARF#09,ZoARF#12,ZoARF#11,ZoARF#08,	0.0345863
Biological process	cellular metabolic process	cellular metabolic process	GO:0044238	0.0273599	1.49137	9	8462	9	12620	ZoARF#20,ZoARF#25,ZoARF#16,ZoARF#07,ZoARF#04,ZoARF#09,ZoARF#12,ZoARF#11,ZoARF#08,	0.035628
