# Supplementary material for: Genome-Wide Analysis and Expression Profiles of Auxin Response Factors in Ginger (Zingiber officinale Roscoe)
Source: Int J Mol Sci. 2025 Aug 29;26(17):8412. doi: 10.3390/ijms26178412 (PMC12428267; doi:10.3390/ijms26178412)
Supplement: Supplementary file 1 [file ijms-26-08412-s001.zip › ijms-3756269-supplementary/Supplementary Materials/Table S4. List of the tandem repeat gene pairs of ARF in ginger.xlsx]

## Sheet: Sheet1
Table S4 List of the tandem repeat gene pairs of ARF in ginger
Gene ID	Gene name			Gene ID	Gene name
Maker00034317	ZoARF#02		~~~	Maker00046837	ZoARF#03
Maker00034317	ZoARF#02		~~~	Maker00044216	ZoARF#06
Maker00010625	ZoARF#01		~~~	Maker00044259	ZoARF#05
Maker00046837	ZoARF#03		~~~	Maker00044216	ZoARF#06
Maker00022850	ZoARF#10		~~~	Maker00061836	ZoARF#19
Maker00014500	ZoARF#13		~~~	Maker00028514	ZoARF#17
Maker00012664	ZoARF#15		~~~	Maker00025145	ZoARF#24
Maker00013914				Maker00010194	ZoARF#23
Maker00046009				Maker00077323	ZoARF#26
