# Supplementary material for: Genome-Wide Analysis and Expression Profiles of Auxin Response Factors in Ginger (Zingiber officinale Roscoe)
Source: Int J Mol Sci. 2025 Aug 29;26(17):8412. doi: 10.3390/ijms26178412 (PMC12428267; doi:10.3390/ijms26178412)
Supplement: Supplementary file 1 [file ijms-26-08412-s001.zip › ijms-3756269-supplementary/Supplementary Materials/Table S5. KaKs ratios of the syntenic relationships in ginger.xlsx]

## Sheet: TBtools.kaks.tab
Table S5 Ka/Ks ratios of the syntenic relationships in ginger
Gene1	Gene2	Ka	Ks	Ka/Ks	EffectiveLen	AverageS-sites	AverageN-sites	cN	cS	pN	pS	Note
ZoARF#02	ZoARF#03	0.134955	0.37514	0.359745	2019	481.333	1537.67	189.917	142.083	0.12351	0.295187
ZoARF#02	ZoARF#06	0.120176	0.329525	0.364694	2109	500	1609	178.667	133.333	0.111042	0.266667
ZoARF#01	ZoARF#05	0.0481261	0.244657	0.196708	2745	635.5	2109.5	98.3333	132.667	0.0466145	0.20876
ZoARF#03	ZoARF#06	0.0173118	0.0356907	0.485051	2109	502.083	1606.92	27.5	17.5	0.0171135	0.0348548
ZoARF#10	ZoARF#19	0.13095	0.278444	0.470291	588	136.5	451.5	54.25	31.75	0.120155	0.232601
ZoARF#13	ZoARF#17	0.108402	0.345559	0.3137	2025	469.5	1555.5	157	130	0.100932	0.27689
Maker00013914	ZoARF#23	0.24261	0.490387	0.494732	1413	334.75	1078.25	223.5	120.5	0.20728	0.35997
Maker00046009	ZoARF#26	0.129667	0.518932	0.249874	1737	403.833	1333.17	158.75	151.25	0.119077	0.374536
ZoARF#15	ZoARF#24	0.0904625	0.298451	0.303107	1965	463	1502	128	114	0.0852197	0.24622
