# Supplementary material for: Genome-Wide Analysis and Expression Profiles of Auxin Response Factors in Ginger (Zingiber officinale Roscoe)
Source: Int J Mol Sci. 2025 Aug 29;26(17):8412. doi: 10.3390/ijms26178412 (PMC12428267; doi:10.3390/ijms26178412)
Supplement: Supplementary file 1 [file ijms-26-08412-s001.zip › ijms-3756269-supplementary/Supplementary Materials/Table S6. The lists of ginger and other species ARF synteny gene pairs.xlsx]

## Sheet: ginger vs banana
Table S6 The lists of ginger and other species ARF synteny gene pairs
Ginger				Banana
Chr	gene ID	Gene Name		Chr	gene ID
Chr01	ZoARF#02	Maker00034317	~~~	Chr#3	transcript:Ma03_t32550.1
Chr01	ZoARF#03	Maker00046837	~~~	Chr#3	transcript:Ma03_t32550.1
Chr01	ZoARF#03	Maker00046837	~~~	Chr#4	transcript:Ma04_t02770.1
Chr01	ZoARF#02	Maker00034317	~~~	Chr#4	transcript:Ma04_t02770.1
Chr01	ZoARF#02	Maker00034317	~~~	Chr#4	transcript:Ma04_t10570.2
Chr01	ZoARF#01	Maker00010625	~~~	Chr#5	transcript:Ma05_t00530.3
Chr01	ZoARF#03	Maker00046837	~~~	Chr#7	transcript:Ma07_t26830.1
Chr01	ZoARF#02	Maker00034317	~~~	Chr#7	transcript:Ma07_t26830.1
Chr01	ZoARF#01	Maker00010625	~~~	Chr#11	transcript:Ma11_t16990.4
Chr02	ZoARF#06	Maker00044216	~~~	Chr#3	transcript:Ma03_t32550.1
Chr02	ZoARF#04	Maker00045159	~~~	Chr#3	transcript:Ma03_t05350.1
Chr02	ZoARF#06	Maker00044216	~~~	Chr#4	transcript:Ma04_t02770.1
Chr02	ZoARF#06	Maker00044216	~~~	Chr#4	transcript:Ma04_t10570.2
Chr02	ZoARF#05	Maker00044259	~~~	Chr#5	transcript:Ma05_t00530.3
Chr02	ZoARF#06	Maker00044216	~~~	Chr#7	transcript:Ma07_t26830.1
Chr02	ZoARF#05	Maker00044259	~~~	Chr#11	transcript:Ma11_t16990.4
Chr05	ZoARF#08	Maker00076638	~~~	Chr#8	transcript:Ma08_t13630.1
Chr06	ZoARF#10	Maker00022850	~~~	Chr#4	transcript:Ma04_t10570.2
Chr06	ZoARF#10	Maker00022850	~~~	Chr#4	transcript:Ma04_t02770.1
Chr07	ZoARF#14	Maker00016635	~~~	Chr#5	transcript:Ma05_t14540.1
Chr07	ZoARF#13	Maker00014500	~~~	Chr#5	transcript:Ma05_t20860.3
Chr07	ZoARF#13	Maker00014500	~~~	Chr#11	transcript:Ma11_t21200.2
Chr09	ZoARF#18	Maker00028351	~~~	Chr#5	transcript:Ma05_t02370.2
Chr09	ZoARF#17	Maker00028514	~~~	Chr#5	transcript:Ma05_t20860.3
Chr09	ZoARF#15	Maker00012664	~~~	Chr#6	transcript:Ma06_t14250.1
Chr09	ZoARF#15	Maker00012664	~~~	Chr#10	transcript:Ma10_t16230.2
Chr09	ZoARF#17	Maker00028514	~~~	Chr#11	transcript:Ma11_t21200.2
Chr10	ZoARF#19	Maker00061836	~~~	Chr#4	transcript:Ma04_t10570.2
Chr10	ZoARF#19	Maker00061836	~~~	Chr#4	transcript:Ma04_t02770.1
Chr10	ZoARF#20	Maker00060750	~~~	Chr#6	transcript:Ma06_t03440.1
Chr10	ZoARF#19	Maker00061836	~~~	Chr#8	transcript:Ma08_t24600.2
Chr10	ZoARF#21	Maker00011683	~~~	Chr#9	transcript:Ma09_t07970.1
Chr10	ZoARF#23	Maker00010194	~~~	Chr#10	transcript:Ma10_t04430.1
Chr11	ZoARF#26	Maker00077323	~~~	Chr#6	transcript:Ma06_t14250.1
Chr11	ZoARF#26	Maker00077323	~~~	Chr#10	transcript:Ma10_t16230.2
Chr11	ZoARF#24	Maker00025145	~~~	Chr#10	transcript:Ma10_t16230.2

## Sheet: ginger vs rice
Ginger				Rice
Chr	gene ID	Gene Name		Chr	gene ID
Chr01	Maker00046837	ZoARF#03		Chr#5	transcript:Os05t0563400-01
Chr09	Maker00028351	ZoARF#18		Chr#12	transcript:Os12t0613700-01
Chr10	Maker00011683	ZoARF#21		Chr#2	transcript:Os02t0557200-01
