# Supplementary material for: Genome-Wide Analysis and Expression Profiles of Auxin Response Factors in Ginger (Zingiber officinale Roscoe)
Source: Int J Mol Sci. 2025 Aug 29;26(17):8412. doi: 10.3390/ijms26178412 (PMC12428267; doi:10.3390/ijms26178412)
Supplement: Supplementary file 1 [file ijms-26-08412-s001.zip › ijms-3756269-supplementary/Supplementary Materials/Table S7. Predicted PPI network for ZoARF proteins.xlsx]

## Sheet: Sheet1
Table S7. Predicted PPI network for ZoARF proteins
#node1	node2	node1_string_id	node2_string_id	combined_score
ZoARF#01	IAA27	Good	Fair	923
ZoARF#01	IAA8	Good	Fair	923
ZoARF#01	PIF4	Good	Excellent	906
ZoARF#01	PIF4	Good	Good	906
ZoARF#04	CRL1	Good	Excellent	930
ZoARF#04	CRL1	Good	Good	930
ZoARF#04	CRL1	Good	Good	930
ZoARF#04	CRL1	Good	Poor	930
ZoARF#04	CRL1	Good	Poor	930
ZoARF#04	CRL1	Good	Poor	930
ZoARF#04	IAA27	Good	Fair	915
ZoARF#04	IAA8	Good	Poor	915
ZoARF#04	IAA8	Good	Poor	915
ZoARF#04	IAA21	Good	Poor	915
ZoARF#04	IAA30	Good	Poor	988
ZoARF#04	AUX1	Good	Excellent	984
ZoARF#04	AUX1	Good	Good	984
ZoARF#04	AUX1	Good	Good	984
ZoARF#04	AUX1	Good	Good	984
ZoARF#04	AUX1	Good	Poor	984
ZoARF#04	AUX1	Good	Poor	984
ZoARF#04	AUX1	Good	Poor	984
ZoARF#04	IAA3	Good	Excellent	953
ZoARF#04	IAA3	Good	Good	953
ZoARF#04	IAA3	Good	Good	953
ZoARF#04	IAA3	Good	Poor	953
ZoARF#04	IAA3	Good	Poor	953
ZoARF#05	BZR1	Good	Excellent	996
ZoARF#05	BZR1	Good	Good	996
ZoARF#05	BZR1	Good	Good	996
ZoARF#05	IAA27	Good	Fair	922
ZoARF#05	IAA8	Good	Fair	922
ZoARF#05	PIF4	Good	Excellent	996
ZoARF#05	PIF4	Good	Good	996
ZoARF#05	AUX1	Good	Excellent	930
ZoARF#05	AUX1	Good	Good	930
ZoARF#05	AUX1	Good	Good	930
ZoARF#05	AUX1	Good	Good	930
ZoARF#05	AUX1	Good	Poor	930
ZoARF#05	AUX1	Good	Poor	930
ZoARF#05	AUX1	Good	Poor	930
ZoARF#09	IAA3	Excellent	Excellent	980
ZoARF#09	IAA3	Excellent	Good	980
ZoARF#09	IAA3	Excellent	Good	980
ZoARF#09	IAA3	Excellent	Poor	980
ZoARF#09	IAA3	Excellent	Poor	980
ZoARF#09	IAA27	Excellent	Fair	971
ZoARF#09	IAA8	Excellent	Poor	971
ZoARF#09	IAA8	Excellent	Poor	971
ZoARF#09	IAA21	Excellent	Poor	971
ZoARF#09	AUX1	Excellent	Excellent	971
ZoARF#09	AUX1	Excellent	Good	971
ZoARF#09	AUX1	Excellent	Good	971
ZoARF#09	AUX1	Excellent	Good	971
ZoARF#09	AUX1	Excellent	Poor	971
ZoARF#09	AUX1	Excellent	Poor	971
ZoARF#09	AUX1	Excellent	Poor	971
ZoARF#09	IAA27	Excellent	Fair	956
ZoARF#09	IAA8	Excellent	Fair	956
ZoARF#09	IAA30	Excellent	Poor	979
ZoARF#08	IAA27	Fair	Fair	923
ZoARF#08	IAA8	Fair	Fair	923
ZoARF#08	PIF4	Fair	Excellent	906
ZoARF#08	PIF4	Fair	Good	906
ZoARF#12	CRL1	Good	Poor	942
ZoARF#12	CRL1	Good	Poor	942
ZoARF#12	CRL1	Good	Poor	942
ZoARF#12	CRL1	Good	Excellent	942
ZoARF#12	CRL1	Good	Good	942
ZoARF#12	CRL1	Good	Good	942
ZoARF#12	IAA30	Good	Poor	997
ZoARF#12	AUX1	Good	Excellent	977
ZoARF#12	AUX1	Good	Good	977
ZoARF#12	AUX1	Good	Good	977
ZoARF#12	AUX1	Good	Good	977
ZoARF#12	AUX1	Good	Poor	977
ZoARF#12	AUX1	Good	Poor	977
ZoARF#12	AUX1	Good	Poor	977
ZoARF#12	IAA27	Good	Fair	959
ZoARF#12	IAA8	Good	Poor	959
ZoARF#12	IAA8	Good	Poor	959
ZoARF#12	IAA21	Good	Poor	959
ZoARF#12	IAA27	Good	Fair	949
ZoARF#12	IAA8	Good	Fair	949
ZoARF#12	IAA3	Good	Excellent	957
ZoARF#12	IAA3	Good	Good	957
ZoARF#12	IAA3	Good	Good	957
ZoARF#12	IAA3	Good	Poor	957
ZoARF#12	IAA3	Good	Poor	957
ZoARF#12	BZR1	Good	Excellent	916
ZoARF#12	BZR1	Good	Good	916
ZoARF#12	BZR1	Good	Good	916
ZoARF#18	BZR1	Fair	Excellent	996
ZoARF#18	BZR1	Fair	Good	996
ZoARF#18	BZR1	Fair	Good	996
ZoARF#18	IAA27	Fair	Fair	922
ZoARF#18	IAA8	Fair	Fair	922
ZoARF#18	PIF4	Fair	Excellent	996
ZoARF#18	PIF4	Fair	Good	996
ZoARF#18	AUX1	Fair	Excellent	930
ZoARF#18	AUX1	Fair	Good	930
ZoARF#18	AUX1	Fair	Good	930
ZoARF#18	AUX1	Fair	Good	930
ZoARF#18	AUX1	Fair	Poor	930
ZoARF#18	AUX1	Fair	Poor	930
ZoARF#18	AUX1	Fair	Poor	930
ZoARF#20	CRL1	Poor	Excellent	930
ZoARF#20	CRL1	Poor	Good	930
ZoARF#20	CRL1	Poor	Good	930
ZoARF#20	CRL1	Poor	Poor	930
ZoARF#20	CRL1	Poor	Poor	930
ZoARF#20	CRL1	Poor	Poor	930
ZoARF#20	IAA27	Poor	Fair	915
ZoARF#20	IAA8	Poor	Poor	915
ZoARF#20	IAA8	Poor	Poor	915
ZoARF#20	IAA21	Poor	Poor	915
ZoARF#20	IAA30	Poor	Poor	988
ZoARF#20	AUX1	Poor	Excellent	984
ZoARF#20	AUX1	Poor	Good	984
ZoARF#20	AUX1	Poor	Good	984
ZoARF#20	AUX1	Poor	Good	984
ZoARF#20	AUX1	Poor	Poor	984
ZoARF#20	AUX1	Poor	Poor	984
ZoARF#20	AUX1	Poor	Poor	984
ZoARF#20	IAA3	Poor	Excellent	953
ZoARF#20	IAA3	Poor	Good	953
ZoARF#20	IAA3	Poor	Good	953
ZoARF#20	IAA3	Poor	Poor	953
ZoARF#20	IAA3	Poor	Poor	953
ZoARF#22	BZR1	Excellent	Good	996
ZoARF#22	BZR1	Excellent	Good	996
ZoARF#22	BZR1	Excellent	Excellent	996
ZoARF#22	IAA8	Excellent	Fair	922
ZoARF#22	IAA27	Excellent	Fair	922
ZoARF#22	PIF4	Excellent	Good	996
ZoARF#22	PIF4	Excellent	Excellent	996
ZoARF#22	AUX1	Excellent	Good	930
ZoARF#22	AUX1	Excellent	Good	930
ZoARF#22	AUX1	Excellent	Good	930
ZoARF#22	AUX1	Excellent	Poor	930
ZoARF#22	AUX1	Excellent	Poor	930
ZoARF#22	AUX1	Excellent	Poor	930
ZoARF#22	AUX1	Excellent	Excellent	930
IAA27	ZoARF#01	Fair	Good	923
IAA8	ZoARF#01	Fair	Good	923
PIF4	ZoARF#01	Excellent	Good	906
PIF4	ZoARF#01	Good	Good	906
IAA3	ZoARF#04	Excellent	Good	953
IAA3	ZoARF#04	Good	Good	953
IAA3	ZoARF#04	Good	Good	953
IAA3	ZoARF#04	Poor	Good	953
IAA3	ZoARF#04	Poor	Good	953
IAA27	ZoARF#04	Fair	Good	915
IAA8	ZoARF#04	Poor	Good	915
IAA8	ZoARF#04	Poor	Good	915
IAA21	ZoARF#04	Poor	Good	915
IAA30	ZoARF#04	Poor	Good	988
AUX1	ZoARF#04	Excellent	Good	984
AUX1	ZoARF#04	Good	Good	984
AUX1	ZoARF#04	Good	Good	984
AUX1	ZoARF#04	Good	Good	984
AUX1	ZoARF#04	Poor	Good	984
AUX1	ZoARF#04	Poor	Good	984
AUX1	ZoARF#04	Poor	Good	984
CRL1	ZoARF#04	Excellent	Good	930
CRL1	ZoARF#04	Good	Good	930
CRL1	ZoARF#04	Good	Good	930
CRL1	ZoARF#04	Poor	Good	930
CRL1	ZoARF#04	Poor	Good	930
CRL1	ZoARF#04	Poor	Good	930
IAA27	ZoARF#05	Fair	Good	922
IAA8	ZoARF#05	Fair	Good	922
BZR1	ZoARF#05	Excellent	Good	996
BZR1	ZoARF#05	Good	Good	996
BZR1	ZoARF#05	Good	Good	996
PIF4	ZoARF#05	Excellent	Good	996
PIF4	ZoARF#05	Good	Good	996
AUX1	ZoARF#05	Excellent	Good	930
AUX1	ZoARF#05	Good	Good	930
AUX1	ZoARF#05	Good	Good	930
AUX1	ZoARF#05	Good	Good	930
AUX1	ZoARF#05	Poor	Good	930
AUX1	ZoARF#05	Poor	Good	930
AUX1	ZoARF#05	Poor	Good	930
IAA3	ZoARF#09	Excellent	Excellent	980
IAA3	ZoARF#09	Good	Excellent	980
IAA3	ZoARF#09	Good	Excellent	980
IAA3	ZoARF#09	Poor	Excellent	980
IAA3	ZoARF#09	Poor	Excellent	980
IAA27	ZoARF#09	Fair	Excellent	971
IAA8	ZoARF#09	Poor	Excellent	971
IAA8	ZoARF#09	Poor	Excellent	971
IAA21	ZoARF#09	Poor	Excellent	971
IAA27	ZoARF#09	Fair	Excellent	956
IAA8	ZoARF#09	Fair	Excellent	956
IAA30	ZoARF#09	Poor	Excellent	979
AUX1	ZoARF#09	Excellent	Excellent	971
AUX1	ZoARF#09	Good	Excellent	971
AUX1	ZoARF#09	Good	Excellent	971
AUX1	ZoARF#09	Good	Excellent	971
AUX1	ZoARF#09	Poor	Excellent	971
AUX1	ZoARF#09	Poor	Excellent	971
AUX1	ZoARF#09	Poor	Excellent	971
IAA27	ZoARF#08	Fair	Fair	923
IAA8	ZoARF#08	Fair	Fair	923
PIF4	ZoARF#08	Excellent	Fair	906
PIF4	ZoARF#08	Good	Fair	906
IAA3	ZoARF#12	Excellent	Good	957
IAA3	ZoARF#12	Good	Good	957
IAA3	ZoARF#12	Good	Good	957
IAA3	ZoARF#12	Poor	Good	957
IAA3	ZoARF#12	Poor	Good	957
IAA27	ZoARF#12	Fair	Good	959
IAA8	ZoARF#12	Poor	Good	959
IAA8	ZoARF#12	Poor	Good	959
IAA21	ZoARF#12	Poor	Good	959
IAA27	ZoARF#12	Fair	Good	949
IAA8	ZoARF#12	Fair	Good	949
IAA30	ZoARF#12	Poor	Good	997
BZR1	ZoARF#12	Excellent	Good	916
BZR1	ZoARF#12	Good	Good	916
BZR1	ZoARF#12	Good	Good	916
AUX1	ZoARF#12	Excellent	Good	977
AUX1	ZoARF#12	Good	Good	977
AUX1	ZoARF#12	Good	Good	977
AUX1	ZoARF#12	Good	Good	977
AUX1	ZoARF#12	Poor	Good	977
AUX1	ZoARF#12	Poor	Good	977
AUX1	ZoARF#12	Poor	Good	977
CRL1	ZoARF#12	Excellent	Good	942
CRL1	ZoARF#12	Good	Good	942
CRL1	ZoARF#12	Good	Good	942
CRL1	ZoARF#12	Poor	Good	942
CRL1	ZoARF#12	Poor	Good	942
CRL1	ZoARF#12	Poor	Good	942
IAA27	ZoARF#18	Fair	Fair	922
IAA8	ZoARF#18	Fair	Fair	922
BZR1	ZoARF#18	Excellent	Fair	996
BZR1	ZoARF#18	Good	Fair	996
BZR1	ZoARF#18	Good	Fair	996
PIF4	ZoARF#18	Excellent	Fair	996
PIF4	ZoARF#18	Good	Fair	996
AUX1	ZoARF#18	Excellent	Fair	930
AUX1	ZoARF#18	Good	Fair	930
AUX1	ZoARF#18	Good	Fair	930
AUX1	ZoARF#18	Good	Fair	930
AUX1	ZoARF#18	Poor	Fair	930
AUX1	ZoARF#18	Poor	Fair	930
AUX1	ZoARF#18	Poor	Fair	930
IAA3	ZoARF#20	Excellent	Poor	953
IAA3	ZoARF#20	Good	Poor	953
IAA3	ZoARF#20	Good	Poor	953
IAA3	ZoARF#20	Poor	Poor	953
IAA3	ZoARF#20	Poor	Poor	953
IAA27	ZoARF#20	Fair	Poor	915
IAA8	ZoARF#20	Poor	Poor	915
IAA8	ZoARF#20	Poor	Poor	915
IAA21	ZoARF#20	Poor	Poor	915
IAA30	ZoARF#20	Poor	Poor	988
AUX1	ZoARF#20	Excellent	Poor	984
AUX1	ZoARF#20	Good	Poor	984
AUX1	ZoARF#20	Good	Poor	984
AUX1	ZoARF#20	Good	Poor	984
AUX1	ZoARF#20	Poor	Poor	984
AUX1	ZoARF#20	Poor	Poor	984
AUX1	ZoARF#20	Poor	Poor	984
CRL1	ZoARF#20	Excellent	Poor	930
CRL1	ZoARF#20	Good	Poor	930
CRL1	ZoARF#20	Good	Poor	930
CRL1	ZoARF#20	Poor	Poor	930
CRL1	ZoARF#20	Poor	Poor	930
CRL1	ZoARF#20	Poor	Poor	930
IAA27	ZoARF#22	Fair	Excellent	922
IAA8	ZoARF#22	Fair	Excellent	922
BZR1	ZoARF#22	Excellent	Excellent	996
BZR1	ZoARF#22	Good	Excellent	996
BZR1	ZoARF#22	Good	Excellent	996
PIF4	ZoARF#22	Excellent	Excellent	996
PIF4	ZoARF#22	Good	Excellent	996
AUX1	ZoARF#22	Excellent	Excellent	930
AUX1	ZoARF#22	Good	Excellent	930
AUX1	ZoARF#22	Good	Excellent	930
AUX1	ZoARF#22	Good	Excellent	930
AUX1	ZoARF#22	Poor	Excellent	930
AUX1	ZoARF#22	Poor	Excellent	930
AUX1	ZoARF#22	Poor	Excellent	930
