# Supplementary material for: Genome-Wide Analysis and Expression Profiles of Auxin Response Factors in Ginger (Zingiber officinale Roscoe)
Source: Int J Mol Sci. 2025 Aug 29;26(17):8412. doi: 10.3390/ijms26178412 (PMC12428267; doi:10.3390/ijms26178412)
Supplement: Supplementary file 1 [file ijms-26-08412-s001.zip › ijms-3756269-supplementary/Supplementary Materials/Table S9. Expression profle of ARF family genes response to abiotic stress treatment.xlsx]

## Sheet: Sheet1
Table S9 Expression profle of ZoARF family genes response to abiotic stress treatment.
Gene ID	Rename	CK	ABA1	ABA3	ABA6	ABA12	ABA24	ABA48	Cold1	Cold3	Cold6	Cold12	Cold24	Cold48	Drought1	Drought3	Drought6	Drought12	Drought24	Drought48	Heat1	Heat3	Heat6	Heat12	Heat24	NaC11	NaCl3	NaC112	NaCl6	NaCl24	NaCl48
Maker00034317	ZoARF#02	47.57	38.64	25.09	23.7	33.65	100.77	78.58	32.44	35.64	30.65	44.6	40.72	34.86	27.78	56.03	37.79	43.05	38.18	35.34	14.13	9.75	8.18	11.36	4.32	29.29	21.46	28.61	17.3	89.7	23.57
Maker00010625	ZoARF#01	6.77	12.16	8.15	13.25	11.89	12.63	16.18	18.75	13.91	14	10.51	7.1	4.61	11.3	14.7	12.16	15.14	20.02	5.98	5.8	3	8.82	3.71	4.05	6.65	9.47	17.88	13.59	33.11	25.35
Maker00046837	ZoARF#03	1.96	2.64	1.42	3	4.76	6.02	4.33	2.98	4.07	4.85	4.04	5.52	4.89	2.18	3.44	2.48	6.09	5.64	3.67	1.01	0.71	0.81	1.24	1.06	2.07	0.77	3.73	2.51	4.31	3.76
Maker00044216	ZoARF#06	1.98	3.04	1.43	3.78	7.02	4.81	5.03	4.68	4.83	7.62	7.73	9.33	8.12	3.07	5.76	3.63	4.14	6.27	3.15	1.23	1.62	1.65	1.64	1.42	1.97	0.8	4.46	3.04	4.26	1.69
Maker00045159	ZoARF#04	34.13	30.53	30.28	37.21	56.06	39.83	45.99	44.35	31.13	32.08	31.27	47.58	42.53	43.72	38.6	42.18	37.7	36.64	38.31	25.24	23.56	21.81	21.58	12.96	34.1	17.78	53.75	31.26	34.61	17.38
Maker00044259	ZoARF#05	9.17	14.71	17.83	25.45	34.11	25.25	30.7	33.72	20.82	22.05	23.42	13.83	11.86	12.85	16.9	16.13	18.16	22.64	11.85	13.32	9.01	11.28	9.15	7.78	8.08	15.38	40.86	19.88	64.25	45.62
Maker00069603	ZoARF#07	4.23	4.2	3.48	6.9	7.76	8.28	9.79	4.93	6.4	7.22	6.44	9.34	7.24	4.24	6.77	4.18	5.11	8.5	4.14	2.01	2	2.19	3.03	3.87	3.56	2.91	4.76	3.87	7.66	5.23
Maker00009876	ZoARF#09	0.23	0.23	0.2	0.77	0.69	0.56	0.6	0.21	0.08	0.16	0	0.13	0	0.17	0.47	0.23	0.2	0.08	0.17	0.03	0.07	0	0.05	0.03	0.27	0	0.92	0.19	0.54	0.32
Maker00076638	ZoARF#08	0.34	0.38	0.61	0.73	1.26	0.67	0.86	0.48	0.78	0.62	0.77	0.82	1.14	0.55	1.07	0.94	1.13	1.24	0.65	0.25	0.71	0.19	0.15	0.34	0.17	0.32	0.64	0.27	0.41	0.44
Maker00022850	ZoARF#10	2.35	2.22	0.48	2.77	3.23	1.66	1.38	2.65	1.7	1.05	1.58	1.69	0.94	7.07	1.82	1.69	2.19	3.19	2.44	0.8	0.66	0.52	1.56	0.31	1.27	0.18	2.97	0.98	0.94	0.8
Maker00016635	ZoARF#14	15.89	17.2	15.09	26.14	17.33	9.98	15.76	19.04	19.51	20.73	19.16	11.81	8.42	17.37	16.73	13.73	14.86	16.9	13.26	13.65	6.01	6.69	6.18	5.08	16.49	17.5	18.37	26.78	10.31	11.9
Maker00051010	ZoARF#11	11.42	11.82	19.04	14.92	19.32	32.03	30.92	11.03	36.7	38.29	27.66	28.72	14.24	16.69	25.75	20.12	22.64	22.02	17.97	13.83	13.48	15.52	14.43	17.02	12.09	7.16	20	11.7	34.65	14.8
Maker00014500	ZoARF#13	1.88	1.31	0.84	1.4	2.12	1.73	3.97	1.48	1.89	2.19	1.87	0.61	0.73	2.9	2.11	2.58	2.59	3.29	3.79	0.8	0.36	0.66	0.88	0.8	1.03	0.59	2.13	1.77	1.33	2.39
Maker00004071	ZoARF#12	4.06	5.19	3.81	8.47	13.35	9.27	9.02	5.97	9.11	11.73	10.03	6.55	4.68	5.11	7.62	7.21	10.18	8.07	6.94	5.48	4.27	4.14	4.72	5.01	3.97	4.51	10.99	6.09	13.87	17.48
Maker00028351	ZoARF#18	2.02	4.1	2.66	1.61	0.99	1.79	3.33	10.19	1.99	0.88	1.12	0.46	0.9	2	2.21	2.02	2.13	2.92	2.15	1.67	1.24	1.74	1.79	2.17	2.14	3.03	3.48	1.5	1.51	1.58
Maker00013140	ZoARF#16	28.21	29.65	25.28	35.6	46.13	43.7	53.59	26.92	37.54	50.33	36.32	34.23	17.71	27.9	41.46	27.96	47.12	32.01	27.17	24.11	21.68	29.16	18.22	24.72	32.05	21.1	42.6	31.38	57	28.75
Maker00012664	ZoARF#15	38.91	42.74	25.25	44.44	73.62	62.79	111.37	57.98	63.39	74.21	72.44	83.06	58.59	50.44	67.97	57.51	50.95	53.02	44.05	52.7	37.84	63.99	37.21	48.18	42.97	25.45	69.03	44.42	102.22	85.68
Maker00028514	ZoARF#17	20.42	16.45	24.12	21.54	20.2	14.33	22.47	19.04	18.77	30.99	19.73	12.06	10.66	21.72	17.16	15.88	15.32	20.88	19.57	12.18	8.74	16.45	12.47	10.22	17.49	29.01	33.32	30.22	31.76	32.66
Maker00060750	ZoARF#20	6.24	5.13	5.51	24.37	8.46	5.48	3.97	6.61	7.27	8.29	6.76	7.23	3.75	5.49	6.55	5.55	5.2	5.93	5.46	4.68	5.89	5.62	6.05	3.41	6.13	4.15	7.57	8.34	5.82	4.4
Maker00010194	ZoARF#23	1.22	1.73	0.68	2.6	2.98	2.15	3.22	2.09	1.77	10.39	4.31	7.03	9.1	1.73	2.03	1.24	1.77	2.23	1.15	0.41	0.2	0.52	0.16	0.97	0.84	1	3.8	2.28	6.53	13.26
Maker00011683	ZoARF#21	28.49	38.93	11.66	73.23	53.42	78.46	80.1	13.5	37.3	22.87	40.7	86.02	112.9	32.76	47.73	31.22	44.61	38.62	36.84	24.55	23.75	14.7	22.89	14.85	25.53	24.81	32.49	26.32	77.95	28.9
Maker00005043	ZoARF#22	11.24	10.92	7.26	15.6	16.05	10.37	11.14	44.07	16.18	14.5	13.5	11.68	10.1	14	10.99	11.94	12.56	19.74	8.51	7.34	7.92	5.42	4.23	3.47	19.89	13.28	22.1	13.49	12.01	8.81
Maker00061836	ZoARF#19	0.9	0	0	0	0.13	0.12	2.43	1.83	0.39	0	0	0	0	0.32	0	0.58	0	0	0.04	0.04	0.12	0	0	0	0.12	0.36	0.53	0	0	0
Maker00015707	ZoARF#25	27.95	21.86	23.03	34.96	75.11	47.82	57.15	63.3	48.32	54.97	45.14	38.69	38.03	27.87	39.23	34.39	33.07	42.77	34.96	26.53	35.17	38.2	38.45	27.46	17.93	28.99	65.77	30.79	58.85	46.53
Maker00025145	ZoARF#24	146.44	187.86	147.45	157.11	269.1	257.92	557.8	185.27	288.57	660.37	295.24	189.42	120.56	91.83	275.06	239.82	291.58	337.87	174.02	264.26	143.55	387.02	145.57	408.41	145.42	136.82	273.36	141.35	555.28	315.46
Maker00077323	ZoARF#26	37.98	40.95	35.03	43.37	61.5	64.96	90.65	63.49	62.97	87.66	72.51	114.13	79.34	38.37	64.4	48.74	69.1	52.93	40.87	32.92	33.69	42.79	37.39	43.23	41.93	37.34	69.13	42.32	85.59	72.74
